# Supplementary material for: Trauma-induced regulation of VHP-1 modulates the cellular response to mechanical stress
Source: Nat Commun. 2021 Mar 5;12:1484. doi: 10.1038/s41467-021-21611-8 (PMC7935884; doi:10.1038/s41467-021-21611-8)
Supplement: Supplementary file 3 — Supplementary Data 1 [file 41467_2021_21611_MOESM3_ESM.xlsx]

## Sheet: Sheet1
Supplementary Data 1
Class	Number of genes	Gene Names
acyl transferase	9	cha-1, cpt-4, oac-38, oac-14, oac-46, Y7A9A.1, oac-41, dgat-2, oac-31
alkyl or aryl transferase	2	gst-9, cysl-1
carbon nitrogen hydrolase	4	W02F12.2 faah-2 C10C5.3 C10C5.3
chondroitin-4-sulfotransferase	1	F49D11.3
cuticle component	6	col-120 col-186 col-121 col-183 col-84 col-164
cyclase	2	gcy-32, acy-3
ECM component	4	col-20 col-121 col-84 col-78
ester hydrolase	8	abhd-5.2 vhp-1 C23G10.1 gsp-3 cest-26 K07F5.6 lips-10 F25B3.4
glycosyl transferase	8	cgt-1 gly-6 ugt-33 F53C3.11 gly-18 T27F6.1 ugt-63 ugt-8
hydrolase	34	cpr-3 abhd-5.2 vhp-1 zmp-3 C27A7.3 nas-9 C23G10.1 nas-7 gsp-3 gpa-10 pgp-1 W02F12.2 F44E5.5 klp-16 tre-5 cest-26 bigr-1 faah-2 nmy-3 ipla-4 abt-4 klp-12 K07F5.6 C10C5.5 lips-10 cest-34 F09C3.2 Y54E2A.4 C10C5.3 duo-2 Y7A9A.1 Y67D8C.9 F25B3.4 F45E1.4
ion binding	73	cyp-13A5 cka-2 zmp-3 prk-2 C27A7.3 siah-1 nas-9 slt-1 C23G10.1 tyr-1 nhr-97 nhr-55 nhr-6 nas-7 moe-3 ddo-2 gsp-3 gcy-32 gpa-10 pgp-1 cysl-1 nhr-218 mnm-2 W02F12.2 cyp-13A6 gly-6 F44E5.5 klp-16 nhr-178 cyp-35d1 itsn-1 nhr-208 elt-3 nhr-137 W09G12.7 F56D2.5 H10E21.4 Y69F12A.1 nmy-3 nlr-1 E02H4.6 F19B2.5 nhr-281 abt-4 catp-3 unc-82 F11G11.13 klp-12 cyp-34a5 nhr-81 nhr-195 T01G5.1 cyp-33c8 cdh-8 B021…
lipid binding	4	ghi-1 nex-2 gem-4 C06G1.1
lipid transporter	1	abt-4
methyltransferase	2	comt-4 prmt-4
muscle component	1	unc-82
neurotransmitter receptor	1	glr-4
nucleoside triphosphatase	8	gpa-10 pgp-1 F44E5.5 klp-16 nmy-3 abt-4 klp-12 Y54E2A.4
oxidoreductase	17	cyp-13A5 tyr-1 ddo-2 cyp-13A6 ttm-5 cyp-35d1 dhs-8 Y43F4A.4 cyp-34a5 cyp-33c8 C56G3.2 K09A9.6 Y45F10A.7 C46A5.4 W06H8.2 cyp-35b3 cyp-32a1
peptidase	9	cpr-3 zmp-3 nas-9 nas-7 C10C5.5 C10C5.3 duo-2 Y7A9A.1 Y67D8C.9
peptidase regulator	4	lev-9 tep-1 ZK287.4 T2888.4
peptide aspartate-beta-dioxygenase	1	K09A9.6
peptidyl transferase	1	Y7A9A.1
peroxidase	1	C46A5.4
phosphoprotein phosphatase	5	vhp-1 C23G10.1 gsp-3 K07F5.6 F25B3.4
phosphorus oxygen lyase	2	gcy-32, acy-3
phosphotransferase	19	cka-2 prk-2 Y69F12A.1 E02H4.6 unc-82 F11G11.13 aakg-3 T01G5.1 B0218.5 F41G3.5 C34F11.5 F49C5.4 M176.9 C49C8.1 algn-7 T22B11.4 ipmk-1 kin-6 nadk-1
protein folding chaperone	2	F44E5.4 F44E5.5
protein kinase	13	prk-2 Y69F12A.1 E02H4.6 unc-82 T01G5.1 B0218.5 F41G3.5 C34F11.5 F49C5.4 M176.9 C49C8.1 T22B11.4 kin-6
sulfur compound binding	2	slt-1 nex-2
thiol-dependent ubiquitin protease	1	duo-2
transcription factor	19	pha-4 sta-2 nhr-97 nhr-55 nhr-6 nhr-218 nhr-178 nhr-208 elt-3 nhr-137 nhr-281 zip-5 nhr-81 nhr-195 mxl-3 nhr-112 nhr-232 nhr-269 nhr-63
transmembrane signaling receptor	22	srg-6 tra-2 srg-11 str-120 unc-49 str-130 srg-25 srg-36 str-138 srw-91 str-87 C29F9.8 str-102 T01G5.1 glr-4 lgc-31 sra-26 srw-95 Y41D4B.24 srw-121 T22B11.4 str-103
transmembrane transporter	23	vha-18 swt-1 R09B5.11 pgp-1 unc-49 F10G7.5 Y4C6B.2 pezo-1 inx-20 twk-25 delm-1 pitr-3 B0454.6 abt-4 catp-3 slcf-2 glr-4 lgc-31 F56F4.3 swt-3 vglu-2 zipt-16 ocr-2
ubiquitin-like protein transferase	2	siah-1 F56D2.5
