# Supplementary material for: Trauma-induced regulation of VHP-1 modulates the cellular response to mechanical stress
Source: Nat Commun. 2021 Mar 5;12:1484. doi: 10.1038/s41467-021-21611-8 (PMC7935884; doi:10.1038/s41467-021-21611-8)
Supplement: Supplementary file 4 — Supplementary Data 2 [file 41467_2021_21611_MOESM4_ESM.xlsx]

## Sheet: Sheet1
Supplementary Data 2
Public Name	Genomic Study Tissue	All Neurons	PVD	OLL	Dopamine	ASH	FLP	OLQ	IL1	ADE	PDE	ALM	PLM	AVM	PVM	Mechanosensory
C01H6.3	ALM, FLP, neuron, OLL, PLM, PVD	1	1	1	0	0	1	0	0	0	0	1	1	0	0	5
ift-81	AFD, AVA, BAG, CEM, dopaminergic neuron, HOB, IL2 neuron, neuron, OLL, PLM, PVD, ray neuron type B	1	1	1	1	0	0	0	0	0	0	0	1	0	0	4
C50B8.4	AVA, dopaminergic neuron, hermaphrodite-specific, intestine, OLL, pharynx, PLM, PVD	1	1	1	1	0	0	0	0	0	0	0	1	0	0	4
syd-9	ASER, dopaminergic neuron, neuron, OLL, PVD	1	1	1	1	0	0	0	0	0	0	0	0	0	0	3
T24E12.5	dopaminergic neuron, intestine, OLL, PVD	1	1	1	1	0	0	0	0	0	0	0	0	0	0	3
R09B5.11	dopaminergic neuron, germline precursor cell, hypodermis, OLL, PVD	1	1	1	1	0	0	0	0	0	0	0	0	0	0	3
F22B7.9	coelomocyte, dopaminergic neuron, germline precursor cell, hypodermis, muscle cell, OLL, PVD, RID	1	1	1	1	0	0	0	0	0	0	0	0	0	0	3
nhr-178	AFD, ASER, dopaminergic neuron, neuron, OLL, PVD	1	1	1	1	0	0	0	0	0	0	0	0	0	0	3
F10E9.12	dopaminergic neuron, excretory cell, GABAergic neuron, intestine, OLL, PVD	1	1	1	1	0	0	0	0	0	0	0	0	0	0	3
zip-10	dopaminergic neuron, intestine, OLL, PVD	1	1	1	1	0	0	0	0	0	0	0	0	0	0	3
F57G8.7	cephalic sheath cell, coelomocyte, dopaminergic neuron, hypodermis, OLL, PVD, ventral nerve cord	1	1	1	1	0	0	0	0	0	0	0	0	0	0	3
F45D3.4	AFD, body wall musculature, germline precursor cell, hypodermis, intestine, male-specific, neuron, OLL, PLM, PVD	1	1	1	0	0	0	0	0	0	0	0	1	0	0	3
F44E5.4	AFD, ASER, DD neuron, intestine, OLL, PLM, PVD	1	1	1	0	0	0	0	0	0	0	0	1	0	0	3
unc-24	ALM, body wall muscle cell, DA neuron, FLP, neuron, PLM, VA neuron	1	0	0	0	0	1	0	0	0	0	1	1	0	0	3
tsp-1	dopaminergic neuron, intestine, OLL, PVD	1	1	1	1	0	0	0	0	0	0	0	0	0	0	3
itsn-1	DD neuron, dopaminergic neuron, GABAergic neuron, germ line, OLL, PVD	1	1	1	1	0	0	0	0	0	0	0	0	0	0	3
skr-5	dopaminergic neuron, GABAergic neuron, germ line, intestine, OLL, PVD	1	1	1	1	0	0	0	0	0	0	0	0	0	0	3
hsp-16.1	AFD, ASER, DD neuron, intestine, OLL, PLM, PVD	1	1	1	0	0	0	0	0	0	0	0	1	0	0	3
cnc-2	ASER, cephalic sheath cell, dopaminergic neuron, germline precursor cell, hypodermis, OLL, PVD	1	1	1	1	0	0	0	0	0	0	0	0	0	0	3
cdh-12	hypodermis, neuron, OLL, PVD	1	1	1	0	0	0	0	0	0	0	0	0	0	0	2
siah-1	body wall musculature, dorsal nerve cord, lateral nerve cord, nerve ring, neuron, OLL, pharynx, PVD, somatic neuron, tail neuron, ventral nerve cord, vulval muscle	1	1	1	0	0	0	0	0	0	0	0	0	0	0	2
K02D10.3	GABAergic neuron, germ line, OLL, PVD	1	1	1	0	0	0	0	0	0	0	0	0	0	0	2
F58E2.3	AFD, body wall muscle cell, coelomocyte, hypodermis, neuron, OLL, PVD, Z1, Z4	1	1	1	0	0	0	0	0	0	0	0	0	0	0	2
F22H10.2	intestine, neuron, OLL, pharyngeal muscle cell, PVD	1	1	1	0	0	0	0	0	0	0	0	0	0	0	2
F19B10.1	AFD, AVE, DA neuron, germ line, gon_male_dtc anterior, gon_male_dtc posterior, I5 neuron, muscle cell, neuron, OLL, PVD, retrovesicular ganglion, SAB, VA neuron, Z1.p, Z4.a	1	1	1	0	0	0	0	0	0	0	0	0	0	0	2
C13F10.1	ASER, body wall muscle cell, body wall musculature, muscle cell, neuron, OLL, PVD	1	1	1	0	0	0	0	0	0	0	0	0	0	0	2
Y47H10A.5	amphid sheath cell, intestine, neuron, OLL, PVD	1	1	1	0	0	0	0	0	0	0	0	0	0	0	2
T05A10.6	ALM, ASER, AVA, AVD, AVE, AVG, FLP, PLM, PVC, RIM	0	0	0	0	0	1	0	0	0	0	1	1	0	0	3
M05B5.3	excretory cell, GABAergic neuron, germ line, male, OLL, PVD, ventral nerve cord	1	1	1	0	0	0	0	0	0	0	0	0	0	0	2
K10G4.3	intestine, neuron, OLL, PVD	1	1	1	0	0	0	0	0	0	0	0	0	0	0	2
F56H11.2	excretory cell, GABAergic neuron, germline precursor cell, gon_male_dtc anterior, gon_male_dtc posterior, OLL, PVD, Z1, Z1.p, Z4, Z4.a	1	1	1	0	0	0	0	0	0	0	0	0	0	0	2
F46G10.2	AFD, body wall musculature, FLP, male-specific, OLL, PVD	0	1	1	0	0	1	0	0	0	0	0	0	0	0	3
F44E5.5	AFD, ASER, OLL, PLM, PVD	0	1	1	0	0	0	0	0	0	0	0	1	0	0	3
ddn-2	AVA, AVD, AVE, AVG, CEM, HOB, IL2 neuron, neuron, OLL, PVC, PVD, ray neuron type B, RIM	1	1	1	0	0	0	0	0	0	0	0	0	0	0	2
lgc-31	AFD, arcade cell, DA neuron, I5 neuron, intestine, neuron, pharyngeal-intestinal valve cell, PLM, retrovesicular ganglion, SAB, VA neuron	1	0	0	0	0	0	0	0	1	0	0	1	0	0	2
F19B2.5	AFD, ASER, intestine, neuron, OLL, pharyngeal muscle cell, PVD	1	1	1	0	0	0	0	0	0	0	0	0	0	0	2
F10C2.3	intestine, neuron, OLL, PVD	1	1	1	0	0	0	0	0	0	0	0	0	0	0	2
C32H11.5	ALM, GABAergic neuron, pharynx, PLM	1	0	0	0	0	0	0	0	0	0	1	1	0	0	2
vhp-1	neuron, OLL, PVD	1	1	1	0	0	0	0	0	0	0	0	0	0	0	2
unc-49	body wall musculature, muscle cell, neuron, OLL, PVD	1	1	1	0	0	0	0	0	0	0	0	0	0	0	2
syx-2	dopaminergic neuron, excretory cell, GABAergic neuron, PLM	1	0	0	1	0	0	0	0	0	0	0	1	0	0	2
pqn-32	AFD, ASER, intestine, OLL, PLM, PVD	0	1	1	0	0	0	0	0	0	0	0	1	0	0	3
nlr-1	AVA, AVD, AVE, AVG, DD neuron, GABAergic neuron, male-specific, neuron, NSM, OLL, PVC, PVD, RIM	1	1	1	0	0	0	0	0	0	0	0	0	0	0	2
ikb-1	body wall muscle cell, muscle cell, OLL, PLM, PVD	0	1	1	0	0	0	0	0	0	0	0	1	0	0	3
gly-6	AFD, gon_male_dtc anterior, gon_male_dtc posterior, hypodermis, OLL, PLM, PVD, Z1.p, Z4.a	0	1	1	0	0	0	0	0	0	0	0	1	0	0	3
glr-4	ASER, AVA, AVE, DA neuron, neuron, OLL, PVD, VA neuron, ventral nerve cord	1	1	1	0	0	0	0	0	0	0	0	0	0	0	2
dyf-2	arcade cell, BAG, CEM, dopaminergic neuron, HOB, IL2 neuron, neuron, pharyngeal-intestinal valve cell, ray neuron type B	1	0	0	1	0	0	0	0	1	0	0	0	0	0	2
cka-2	ALM, ASER, AVE, CEM, DA neuron, HOB, I5 neuron, IL2 neuron, muscle cell, neuron, PLM, ray neuron type B, retrovesicular ganglion, SAB, VA neuron, ventral nerve cord	1	0	0	0	0	0	0	0	0	0	1	1	0	0	2
acy-3	body wall musculature, intestine, muscle cell, neuron, OLL, PVD	1	1	1	0	0	0	0	0	0	0	0	0	0	0	2
abt-4	body wall musculature, dorsal nerve cord, intestine, nerve ring, NSM, OLL, pharyngeal muscle cell, PVD, somatic neuron, tail neuron, ventral nerve cord, vulval muscle	1	1	1	0	0	0	0	0	0	0	0	0	0	0	2
elk-2	OLL, PVD	0	1	1	0	0	0	0	0	0	0	0	0	0	0	2
Y71H2AM.15	body wall muscle cell, male-specific, muscle cell, OLL, PVD	0	1	1	0	0	0	0	0	0	0	0	0	0	0	2
Y67D8C.9	AFD, AVE, body wall musculature, DA neuron, GABAergic neuron, I5 neuron, male-specific, muscle cell, neuron, NSM, PLM, retrovesicular ganglion, SAB, VA neuron	1	0	0	0	0	0	0	0	0	0	0	1	0	0	1
Y46D2A.2	AFD, intestine, OLL, PVD	0	1	1	0	0	0	0	0	0	0	0	0	0	0	2
Y41G9A.5	hypodermis, OLL, PVD	0	1	1	0	0	0	0	0	0	0	0	0	0	0	2
Y4C6B.3	dopaminergic neuron, germline precursor cell, male	1	0	0	1	0	0	0	0	0	0	0	0	0	0	1
Y4C6B.2	dopaminergic neuron, hypodermis, neuron	1	0	0	1	0	0	0	0	0	0	0	0	0	0	1
W09G12.7	male, OLL, PVD	0	1	1	0	0	0	0	0	0	0	0	0	0	0	2
W05F2.7	amphid sheath cell, arcade cell, ASER, neuron, pharyngeal-intestinal valve cell	1	0	0	0	0	0	0	0	1	0	0	0	0	0	1
T19D12.4	germ line, intestine, OLL, PVD	0	1	1	0	0	0	0	0	0	0	0	0	0	0	2
cyp-33C8	intestine, NSM, OLL, pharynx, PVD	0	1	1	0	0	0	0	0	0	0	0	0	0	0	2
R07C12.1	DA neuron, dopaminergic neuron, VA neuron	1	0	0	1	0	0	0	0	0	0	0	0	0	0	1
K11G9.5	cephalic sheath cell, dopaminergic neuron, germline precursor cell, hypodermis	1	0	0	1	0	0	0	0	0	0	0	0	0	0	1
cpt-4	hypodermis, intestine, OLL, pharyngeal muscle cell, PVD	0	1	1	0	0	0	0	0	0	0	0	0	0	0	2
swt-1	coelomocyte, germline precursor cell, OLL, PVD	0	1	1	0	0	0	0	0	0	0	0	0	0	0	2
nhr-195	gon_male_dtc anterior, gon_male_dtc posterior, intestine, OLL, PVD, Z1.p, Z4.a	0	1	1	0	0	0	0	0	0	0	0	0	0	0	2
F57H12.6	hypodermis, intestine, male-specific, OLL, PVD	0	1	1	0	0	0	0	0	0	0	0	0	0	0	2
kreg-1	ASER, intestine, OLL, PVD	0	1	1	0	0	0	0	0	0	0	0	0	0	0	2
F46H5.5	AFD, ASER, BAG, DA neuron, neuron, NSM, PLM, VA neuron	1	0	0	0	0	0	0	0	0	0	0	1	0	0	1
F26G1.5	AFD, DA neuron, germline precursor cell, hypodermis, PLM, VA neuron, Z1, Z4	1	0	0	0	0	0	0	0	0	0	0	1	0	0	1
F26G1.2	dopaminergic neuron, germline precursor cell, hypodermis	1	0	0	1	0	0	0	0	0	0	0	0	0	0	1
ddo-2	intestine, OLL, PVD	0	1	1	0	0	0	0	0	0	0	0	0	0	0	2
C49G7.10	AFD, ASER, dopaminergic neuron, hypodermis, intestine, neuron, NSM	1	0	0	1	0	0	0	0	0	0	0	0	0	0	1
irg-2	AFD, amphid sheath cell, coelomocyte, dopaminergic neuron, intestine, NSM	1	0	0	1	0	0	0	0	0	0	0	0	0	0	1
C45B2.1	cephalic sheath cell, dopaminergic neuron, excretory cell, germ line, hypodermis, intestine	1	0	0	1	0	0	0	0	0	0	0	0	0	0	1
fbxa-47	hermaphrodite-specific, OLL, PVD	0	1	1	0	0	0	0	0	0	0	0	0	0	0	2
C25E10.5	AFD, amphid sheath cell, excretory cell, GABAergic neuron, PLM	1	0	0	0	0	0	0	0	0	0	0	1	0	0	1
ugt-63	body wall musculature, dopaminergic neuron, germ line	1	0	0	1	0	0	0	0	0	0	0	0	0	0	1
ghi-1	intestine, OLL, PVD	0	1	1	0	0	0	0	0	0	0	0	0	0	0	2
Y43F4A.4	arcade cell, DA neuron, pharyngeal-intestinal valve cell, VA neuron	1	0	0	0	0	0	0	0	1	0	0	0	0	0	1
W05B10.4	AFD, dopaminergic neuron, hypodermis, muscle cell	1	0	0	1	0	0	0	0	0	0	0	0	0	0	1
cyp-13A6	AFD, dopaminergic neuron, intestine	1	0	0	1	0	0	0	0	0	0	0	0	0	0	1
cyp-13A5	ASER, intestine, OLL, PVD	0	1	1	0	0	0	0	0	0	0	0	0	0	0	2
K10D11.5	intestine, OLL, PVD	0	1	1	0	0	0	0	0	0	0	0	0	0	0	2
F59B10.4	dopaminergic neuron, excretory cell, GABAergic neuron, germline precursor cell, male-specific, neuron	1	0	0	1	0	0	0	0	0	0	0	0	0	0	1
fipr-26	cephalic sheath cell, dopaminergic neuron, excretory cell, hypodermis, intestine	1	0	0	1	0	0	0	0	0	0	0	0	0	0	1
F49C5.4	AFD, ASER, neuron, PLM	1	0	0	0	0	0	0	0	0	0	0	1	0	0	1
bigr-1	AFD, ASER, intestine, muscle cell, OLL, PVD	0	1	1	0	0	0	0	0	0	0	0	0	0	0	2
F35E12.9	intestine, OLL, PVD	0	1	1	0	0	0	0	0	0	0	0	0	0	0	2
cyp-35D1	intestine, OLL, PVD	0	1	1	0	0	0	0	0	0	0	0	0	0	0	2
F13D12.3	excretory cell, GABAergic neuron, germline precursor cell, hypodermis, PLM	1	0	0	0	0	0	0	0	0	0	0	1	0	0	1
oac-14	ASER, intestine, OLL, PVD	0	1	1	0	0	0	0	0	0	0	0	0	0	0	2
F07H5.7	ASER, cephalic sheath cell, DA neuron, dopaminergic neuron, neuron, VA neuron, ventral nerve cord	1	0	0	1	0	0	0	0	0	0	0	0	0	0	1
C49F8.1	AFD, CEM, FLP, HOB, IL2 neuron, pharynx, ray neuron type B, Z1, Z4	1	0	0	0	0	1	0	0	0	0	0	0	0	0	1
C34C12.6	hypodermis, OLL, PVD	0	1	1	0	0	0	0	0	0	0	0	0	0	0	2
C14B1.3	AFD, germ line, OLL, PVD	0	1	1	0	0	0	0	0	0	0	0	0	0	0	2
C10C5.5	dopaminergic neuron, hypodermis, intestine, male, male-specific, pharyngeal muscle cell	1	0	0	1	0	0	0	0	0	0	0	0	0	0	1
C06B3.7	intestine, neuron, PLM, Z1, Z4	1	0	0	0	0	0	0	0	0	0	0	1	0	0	1
twk-25	hypodermis, OLL, PVD	0	1	1	0	0	0	0	0	0	0	0	0	0	0	2
tsp-2	dopaminergic neuron, intestine, neuron, pharyngeal muscle cell	1	0	0	1	0	0	0	0	0	0	0	0	0	0	1
tra-2	germ line, intestine, OLL, PVD	0	1	1	0	0	0	0	0	0	0	0	0	0	0	2
srr-4	AFD, ASER, excretory cell, OLL, PVD	0	1	1	0	0	0	0	0	0	0	0	0	0	0	2
spp-20	dopaminergic neuron	1	0	0	1	0	0	0	0	0	0	0	0	0	0	1
ptr-12	AVA, AVD, AVE, AVG, dopaminergic neuron, germ line, gon_male_dtc anterior, gon_male_dtc posterior, hypodermis, muscle cell, PVC, RIM, Z1.p, Z4.a	1	0	0	1	0	0	0	0	0	0	0	0	0	0	1
pqm-1	ASER, intestine, OLL, pharyngeal muscle cell, PVD	0	1	1	0	0	0	0	0	0	0	0	0	0	0	2
pha-4	body wall musculature, hermaphrodite-specific, intestine, NSM, OLL, pharynx, PVD	0	1	1	0	0	0	0	0	0	0	0	0	0	0	2
pgp-1	intestine, OLL, PVD	0	1	1	0	0	0	0	0	0	0	0	0	0	0	2
pes-4	muscle cell, NSM, OLL, PVD	0	1	1	0	0	0	0	0	0	0	0	0	0	0	2
osm-5	ASER, BAG, CEM, dopaminergic neuron, HOB, IL2 neuron, neuron, ray neuron type B	1	0	0	1	0	0	0	0	0	0	0	0	0	0	1
nhr-137	hypodermis, intestine, OLL, PVD	0	1	1	0	0	0	0	0	0	0	0	0	0	0	2
nhr-112	OLL, PVD, Z1, Z4	0	1	1	0	0	0	0	0	0	0	0	0	0	0	2
nhr-98	coelomocyte, intestine, OLL, PVD	0	1	1	0	0	0	0	0	0	0	0	0	0	0	2
nhr-6	OLL, PVD	0	1	1	0	0	0	0	0	0	0	0	0	0	0	2
nex-2	body wall musculature, dorsal nerve cord, lateral nerve cord, muscle cell, nerve ring, NSM, pharynx, PLM, somatic neuron, tail neuron, ventral nerve cord, vulval muscle	1	0	0	0	0	0	0	0	0	0	0	1	0	0	1
moe-3	germline precursor cell, hypodermis, OLL, PVD, Z1, Z4	0	1	1	0	0	0	0	0	0	0	0	0	0	0	2
lys-3	dopaminergic neuron, intestine, muscle cell	1	0	0	1	0	0	0	0	0	0	0	0	0	0	1
elt-3	intestine, OLL, PVD	0	1	1	0	0	0	0	0	0	0	0	0	0	0	2
cpr-3	intestine, OLL, PVD	0	1	1	0	0	0	0	0	0	0	0	0	0	0	2
che-2	ASER, BAG, dopaminergic neuron, male, neuron	1	0	0	1	0	0	0	0	0	0	0	0	0	0	1
aex-3	CEM, DA neuron, dopaminergic neuron, GABAergic neuron, HOB, I5 neuron, IL2 neuron, intestine, neuron, ray neuron type B, retrovesicular ganglion, SAB, VA neuron	1	0	0	1	0	0	0	0	0	0	0	0	0	0	1
ZK6.8	PLM	0	0	0	0	0	0	0	0	0	0	0	1	0	0	1
ZC132.9	neuron	1	0	0	0	0	0	0	0	0	0	0	0	0	0	0
fbxa-35	muscle cell, PLM	0	0	0	0	0	0	0	0	0	0	0	1	0	0	1
Y94H6A.10	AFD, intestine, muscle cell, PLM	0	0	0	0	0	0	0	0	0	0	0	1	0	0	1
Y41D4B.24	AVE, neuron, ventral nerve cord	1	0	0	0	0	0	0	0	0	0	0	0	0	0	0
gsp-3	GABAergic neuron, germ line, male, muscle cell	1	0	0	0	0	0	0	0	0	0	0	0	0	0	0
W02F12.2	arcade cell, pharyngeal-intestinal valve cell	0	0	0	0	0	0	0	0	1	0	0	0	0	0	1
T24C4.4	GABAergic neuron, intestine, pharyngeal muscle cell	1	0	0	0	0	0	0	0	0	0	0	0	0	0	0
T05H4.3	neuron	1	0	0	0	0	0	0	0	0	0	0	0	0	0	0
R11F4.3	PLM	0	0	0	0	0	0	0	0	0	0	0	1	0	0	1
K11D12.9	excretory cell, GABAergic neuron, hypodermis, intestine, neuron, pharyngeal muscle cell	1	0	0	0	0	0	0	0	0	0	0	0	0	0	0
K09D9.1	AFD, ASER, DA neuron, hypodermis, intestine, neuron, VA neuron	1	0	0	0	0	0	0	0	0	0	0	0	0	0	0
irld-11	neuron	1	0	0	0	0	0	0	0	0	0	0	0	0	0	0
K01A12.2	AFD, GABAergic neuron, neuron	1	0	0	0	0	0	0	0	0	0	0	0	0	0	0
ugt-8	AFD, excretory cell, hypodermis, intestine, muscle cell, PLM	0	0	0	0	0	0	0	0	0	0	0	1	0	0	1
F45E12.6	neuron	1	0	0	0	0	0	0	0	0	0	0	0	0	0	0
F15E6.4	ASER, hypodermis, PLM	0	0	0	0	0	0	0	0	0	0	0	1	0	0	1
F15A8.6	GABAergic neuron, neuron	1	0	0	0	0	0	0	0	0	0	0	0	0	0	0
F09D12.2	FLP	0	0	0	0	0	1	0	0	0	0	0	0	0	0	1
C45B2.2	DA neuron, germline precursor cell, hypodermis, I5 neuron, intestine, pharyngeal muscle cell, retrovesicular ganglion, SAB, VA neuron	1	0	0	0	0	0	0	0	0	0	0	0	0	0	0
C42D4.3	DA neuron, germline precursor cell, hypodermis, intestine, VA neuron, Z1, Z4	1	0	0	0	0	0	0	0	0	0	0	0	0	0	0
C34F11.8	FLP, hypodermis	0	0	0	0	0	1	0	0	0	0	0	0	0	0	1
C16D9.9	neuron, ventral nerve cord	1	0	0	0	0	0	0	0	0	0	0	0	0	0	0
C16D9.5	male, neuron	1	0	0	0	0	0	0	0	0	0	0	0	0	0	0
B0348.2	AVA, AVD, AVE, AVG, intestine, neuron, PVC, RIM	1	0	0	0	0	0	0	0	0	0	0	0	0	0	0
pitr-3	amphid sheath cell, excretory cell, GABAergic neuron, neuron	1	0	0	0	0	0	0	0	0	0	0	0	0	0	0
ZK863.1	AFD, neuron	1	0	0	0	0	0	0	0	0	0	0	0	0	0	0
ipmk-1	excretory cell, GABAergic neuron	1	0	0	0	0	0	0	0	0	0	0	0	0	0	0
tep-1	body wall musculature, intestine, muscle cell, PLM	0	0	0	0	0	0	0	0	0	0	0	1	0	0	1
nhr-240	DA neuron, I5 neuron, retrovesicular ganglion, SAB, VA neuron	1	0	0	0	0	0	0	0	0	0	0	0	0	0	0
Y57A10C.8	FLP	0	0	0	0	0	1	0	0	0	0	0	0	0	0	1
ttm-5	AFD, BAG, body wall musculature, dorsal nerve cord, intestine, lateral nerve cord, nerve ring, pharyngeal muscle cell, pharynx, somatic neuron, tail neuron, ventral nerve cord, vulval muscle	1	0	0	0	0	0	0	0	0	0	0	0	0	0	0
Y43F8C.9	arcade cell, male, pharyngeal-intestinal valve cell	0	0	0	0	0	0	0	0	1	0	0	0	0	0	1
lips-16	excretory cell, neuron	1	0	0	0	0	0	0	0	0	0	0	0	0	0	0
nmy-3	body wall muscle cell, GABAergic neuron, muscle cell	1	0	0	0	0	0	0	0	0	0	0	0	0	0	0
oac-46	germline precursor cell, hypodermis, PLM	0	0	0	0	0	0	0	0	0	0	0	1	0	0	1
cgt-1	ASER, coelomocyte, excretory cell, GABAergic neuron, hermaphrodite-specific, intestine	1	0	0	0	0	0	0	0	0	0	0	0	0	0	0
T05A1.5	amphid sheath cell, excretory cell, GABAergic neuron	1	0	0	0	0	0	0	0	0	0	0	0	0	0	0
glb-22	AVA, AVD, AVE, AVG, DA neuron, I5 neuron, neuron, PVC, retrovesicular ganglion, RIM, SAB, VA neuron, ventral nerve cord	1	0	0	0	0	0	0	0	0	0	0	0	0	0	0
R09E10.1	germ line, male, neuron	1	0	0	0	0	0	0	0	0	0	0	0	0	0	0
nhr-208	ASER, gon_male_dtc anterior, gon_male_dtc posterior, neuron, Z1.p, Z4.a	1	0	0	0	0	0	0	0	0	0	0	0	0	0	0
R07A4.4	amphid sheath cell, excretory cell, GABAergic neuron	1	0	0	0	0	0	0	0	0	0	0	0	0	0	0
K09A9.6	body wall muscle cell, body wall musculature, dorsal nerve cord, lateral nerve cord, muscle cell, nerve ring, pharynx, somatic neuron, tail neuron, ventral nerve cord, vulval muscle	1	0	0	0	0	0	0	0	0	0	0	0	0	0	0
K07F5.6	AFD, amphid sheath cell, DA neuron, germ line, I5 neuron, intestine, male, muscle cell, retrovesicular ganglion, SAB, VA neuron	1	0	0	0	0	0	0	0	0	0	0	0	0	0	0
sta-2	hypodermis, PLM	0	0	0	0	0	0	0	0	0	0	0	1	0	0	1
F35C11.6	AFD, hypodermis, PLM	0	0	0	0	0	0	0	0	0	0	0	1	0	0	1
F13A7.11	AFD, hypodermis, intestine, PLM, Z1, Z4	0	0	0	0	0	0	0	0	0	0	0	1	0	0	1
F09C3.2	AVE, DA neuron, I5 neuron, intestine, neuron, retrovesicular ganglion, SAB, VA neuron, ventral nerve cord	1	0	0	0	0	0	0	0	0	0	0	0	0	0	0
E03A3.5	GABAergic neuron	1	0	0	0	0	0	0	0	0	0	0	0	0	0	0
fipr-22	excretory cell, GABAergic neuron, hypodermis	1	0	0	0	0	0	0	0	0	0	0	0	0	0	0
swt-3	AFD, ASER, hermaphrodite-specific, hypodermis, intestine, neuron	1	0	0	0	0	0	0	0	0	0	0	0	0	0	0
C06B3.6	coelomocyte, germline precursor cell, intestine, muscle cell, PLM	0	0	0	0	0	0	0	0	0	0	0	1	0	0	1
C02F4.4	ASER, germline precursor cell, hypodermis, PLM	0	0	0	0	0	0	0	0	0	0	0	1	0	0	1
slcf-2	AFD, AVA, AVD, AVE, AVG, hypodermis, PLM, PVC, RIM, Z1, Z4	0	0	0	0	0	0	0	0	0	0	0	1	0	0	1
unc-17	DA neuron, GABAergic neuron, I5 neuron, neuron, retrovesicular ganglion, SAB, VA neuron	1	0	0	0	0	0	0	0	0	0	0	0	0	0	0
str-87	PLM	0	0	0	0	0	0	0	0	0	0	0	1	0	0	1
sri-36	neuron	1	0	0	0	0	0	0	0	0	0	0	0	0	0	0
srh-271	neuron	1	0	0	0	0	0	0	0	0	0	0	0	0	0	0
srh-213	FLP, NSM	0	0	0	0	0	1	0	0	0	0	0	0	0	0	1
srg-25	neuron	1	0	0	0	0	0	0	0	0	0	0	0	0	0	0
srd-8	DA neuron, I5 neuron, retrovesicular ganglion, SAB, VA neuron	1	0	0	0	0	0	0	0	0	0	0	0	0	0	0
slt-1	body wall muscle cell, coelomocyte, GABAergic neuron, neuron	1	0	0	0	0	0	0	0	0	0	0	0	0	0	0
rdy-2	excretory cell, GABAergic neuron, male	1	0	0	0	0	0	0	0	0	0	0	0	0	0	0
ptr-19	body wall musculature, dorsal nerve cord, lateral nerve cord, nerve ring, pharynx, somatic neuron, tail neuron, ventral nerve cord, vulval muscle	1	0	0	0	0	0	0	0	0	0	0	0	0	0	0
prk-2	AFD, DA neuron, germline precursor cell, hypodermis, intestine, VA neuron	1	0	0	0	0	0	0	0	0	0	0	0	0	0	0
pqn-36	DA neuron, GABAergic neuron, I5 neuron, retrovesicular ganglion, SAB, VA neuron	1	0	0	0	0	0	0	0	0	0	0	0	0	0	0
ocr-2	neuron	1	0	0	0	0	0	0	0	0	0	0	0	0	0	0
nlp-31	AFD, hypodermis, intestine, pharyngeal muscle cell, PLM	0	0	0	0	0	0	0	0	0	0	0	1	0	0	1
nlp-30	AFD, ASER, hypodermis, intestine, PLM	0	0	0	0	0	0	0	0	0	0	0	1	0	0	1
nlp-29	body wall muscle cell, germline precursor cell, hypodermis, intestine, pharyngeal muscle cell, PLM	0	0	0	0	0	0	0	0	0	0	0	1	0	0	1
nhr-63	body wall musculature, dorsal nerve cord, intestine, lateral nerve cord, nerve ring, neuron, pharynx, somatic neuron, tail neuron, ventral nerve cord, vulval muscle	1	0	0	0	0	0	0	0	0	0	0	0	0	0	0
nas-7	neuron, Z1, Z4	1	0	0	0	0	0	0	0	0	0	0	0	0	0	0
mxl-3	AFD, body wall musculature, germline precursor cell, intestine, muscle cell, pharyngeal muscle cell, PLM	0	0	0	0	0	0	0	0	0	0	0	1	0	0	1
mnm-2	gon_male_dtc anterior, gon_male_dtc posterior, neuron, Z1.p, Z4.a	1	0	0	0	0	0	0	0	0	0	0	0	0	0	0
lec-11	germ line, intestine, neuron	1	0	0	0	0	0	0	0	0	0	0	0	0	0	0
klp-13	BAG, neuron	1	0	0	0	0	0	0	0	0	0	0	0	0	0	0
gst-9	amphid sheath cell, AVA, AVD, AVE, AVG, hypodermis, male-specific, neuron, PVC, RIM, Z1, Z4	1	0	0	0	0	0	0	0	0	0	0	0	0	0	0
grl-14	ASER, NSM, pharynx, PLM, seam cell	0	0	0	0	0	0	0	0	0	0	0	1	0	0	1
gpa-10	body wall musculature, dorsal nerve cord, lateral nerve cord, nerve ring, pharynx, RID, somatic neuron, spermatheca, tail neuron, ventral nerve cord, vulval muscle	1	0	0	0	0	0	0	0	0	0	0	0	0	0	0
gem-4	gon_male_dtc anterior, gon_male_dtc posterior, intestine, neuron, Z1, Z1.p, Z4, Z4.a	1	0	0	0	0	0	0	0	0	0	0	0	0	0	0
gcy-32	neuron	1	0	0	0	0	0	0	0	0	0	0	0	0	0	0
dhs-8	pharynx, PLM	0	0	0	0	0	0	0	0	0	0	0	1	0	0	1
col-186	PLM	0	0	0	0	0	0	0	0	0	0	0	1	0	0	1
cof-2	coelomocyte, neuron	1	0	0	0	0	0	0	0	0	0	0	0	0	0	0
cha-1	CEM, DA neuron, HOB, I5 neuron, IL2 neuron, neuron, ray neuron type B, retrovesicular ganglion, SAB, VA neuron	1	0	0	0	0	0	0	0	0	0	0	0	0	0	0
Y71G12B.32	intestine	0	0	0	0	0	0	0	0	0	0	0	0	0	0	0
Y48B6A.15	N.A.	0	0	0	0	0	0	0	0	0	0	0	0	0	0	0
T22B7.2	N.A.	0	0	0	0	0	0	0	0	0	0	0	0	0	0	0
R11F4.4	N.A.	0	0	0	0	0	0	0	0	0	0	0	0	0	0	0
K03A1.3	N.A.	0	0	0	0	0	0	0	0	0	0	0	0	0	0	0
C55B7.7	N.A.	0	0	0	0	0	0	0	0	0	0	0	0	0	0	0
nspd-6	amphid sheath cell, germ line, intestine, male	0	0	0	0	0	0	0	0	0	0	0	0	0	0	0
ZK1290.10	AFD, intestine	0	0	0	0	0	0	0	0	0	0	0	0	0	0	0
ZK867.1	N.A.	0	0	0	0	0	0	0	0	0	0	0	0	0	0	0
ZC239.17	intestine	0	0	0	0	0	0	0	0	0	0	0	0	0	0	0
ZC239.5	amphid sheath cell, ASER, body wall muscle cell, body wall musculature, gon_male_dtc anterior, gon_male_dtc posterior, Z1.p, Z4.a	0	0	0	0	0	0	0	0	0	0	0	0	0	0	0
Y92H12A.5	germ line	0	0	0	0	0	0	0	0	0	0	0	0	0	0	0
fbxa-79	AFD, ASER, intestine, muscle cell	0	0	0	0	0	0	0	0	0	0	0	0	0	0	0
Y77E11A.2	ASER, germline precursor cell, intestine	0	0	0	0	0	0	0	0	0	0	0	0	0	0	0
Y73B6BL.20	N.A.	0	0	0	0	0	0	0	0	0	0	0	0	0	0	0
Y66H1B.3	N.A.	0	0	0	0	0	0	0	0	0	0	0	0	0	0	0
Y58A7A.5	coelomocyte, RID	0	0	0	0	0	0	0	0	0	0	0	0	0	0	0
Y58A7A.4	hypodermis	0	0	0	0	0	0	0	0	0	0	0	0	0	0	0
Y58A7A.3	AFD, amphid sheath cell, ASER, hypodermis, intestine, Z1, Z4	0	0	0	0	0	0	0	0	0	0	0	0	0	0	0
Y50D4A.3	N.A.	0	0	0	0	0	0	0	0	0	0	0	0	0	0	0
Y48G1BM.2	N.A.	0	0	0	0	0	0	0	0	0	0	0	0	0	0	0
Y41D4A.1	male	0	0	0	0	0	0	0	0	0	0	0	0	0	0	0
comt-4	intestine	0	0	0	0	0	0	0	0	0	0	0	0	0	0	0
Y39A3CR.5	N.A.	0	0	0	0	0	0	0	0	0	0	0	0	0	0	0
Y38C1AA.6	intestine	0	0	0	0	0	0	0	0	0	0	0	0	0	0	0
fbxa-74	intestine	0	0	0	0	0	0	0	0	0	0	0	0	0	0	0
W10G11.4	N.A.	0	0	0	0	0	0	0	0	0	0	0	0	0	0	0
W10G11.1	N.A.	0	0	0	0	0	0	0	0	0	0	0	0	0	0	0
W09C3.2	male	0	0	0	0	0	0	0	0	0	0	0	0	0	0	0
W06H8.2	germ line, muscle cell	0	0	0	0	0	0	0	0	0	0	0	0	0	0	0
W02G9.3	muscle cell	0	0	0	0	0	0	0	0	0	0	0	0	0	0	0
fbxa-202	male	0	0	0	0	0	0	0	0	0	0	0	0	0	0	0
bath-25	N.A.	0	0	0	0	0	0	0	0	0	0	0	0	0	0	0
T27B1.2	N.A.	0	0	0	0	0	0	0	0	0	0	0	0	0	0	0
T25D1.1	N.A.	0	0	0	0	0	0	0	0	0	0	0	0	0	0	0
T24A6.2	N.A.	0	0	0	0	0	0	0	0	0	0	0	0	0	0	0
T22B11.3	N.A.	0	0	0	0	0	0	0	0	0	0	0	0	0	0	0
T22B7.3	AFD, ASER, germline precursor cell, hermaphrodite-specific, hypodermis	0	0	0	0	0	0	0	0	0	0	0	0	0	0	0
T20B6.2	male	0	0	0	0	0	0	0	0	0	0	0	0	0	0	0
T15B7.10	ASER	0	0	0	0	0	0	0	0	0	0	0	0	0	0	0
T09B4.3	amphid sheath cell, body wall muscle cell, male	0	0	0	0	0	0	0	0	0	0	0	0	0	0	0
R13D11.1	N.A.	0	0	0	0	0	0	0	0	0	0	0	0	0	0	0
oac-41	N.A.	0	0	0	0	0	0	0	0	0	0	0	0	0	0	0
K11G9.1	amphid sheath cell	0	0	0	0	0	0	0	0	0	0	0	0	0	0	0
K09C4.7	coelomocyte, gon_male_dtc anterior, gon_male_dtc posterior, Z1, Z1.p, Z4, Z4.a	0	0	0	0	0	0	0	0	0	0	0	0	0	0	0
cyp-35B3	N.A.	0	0	0	0	0	0	0	0	0	0	0	0	0	0	0
irld-41	N.A.	0	0	0	0	0	0	0	0	0	0	0	0	0	0	0
K02F6.3	germ line, male	0	0	0	0	0	0	0	0	0	0	0	0	0	0	0
H20E11.2	intestine	0	0	0	0	0	0	0	0	0	0	0	0	0	0	0
F59E11.5	hypodermis, Z1, Z4	0	0	0	0	0	0	0	0	0	0	0	0	0	0	0
F56F4.3	germ line, male	0	0	0	0	0	0	0	0	0	0	0	0	0	0	0
F56D2.5	intestine	0	0	0	0	0	0	0	0	0	0	0	0	0	0	0
F56C3.9	N.A.	0	0	0	0	0	0	0	0	0	0	0	0	0	0	0
F55E10.5	N.A.	0	0	0	0	0	0	0	0	0	0	0	0	0	0	0
F55A12.6	N.A.	0	0	0	0	0	0	0	0	0	0	0	0	0	0	0
F55A4.7	intestine	0	0	0	0	0	0	0	0	0	0	0	0	0	0	0
F54A3.1	N.A.	0	0	0	0	0	0	0	0	0	0	0	0	0	0	0
F53C3.11	NSM	0	0	0	0	0	0	0	0	0	0	0	0	0	0	0
oac-31	intestine	0	0	0	0	0	0	0	0	0	0	0	0	0	0	0
F52F10.2	AFD, AVA, AVD, AVE, AVG, PVC, RIM	0	0	0	0	0	0	0	0	0	0	0	0	0	0	0
F52E1.12	muscle cell	0	0	0	0	0	0	0	0	0	0	0	0	0	0	0
F48E3.6	germ line	0	0	0	0	0	0	0	0	0	0	0	0	0	0	0
msrp-4	body wall muscle cell, male	0	0	0	0	0	0	0	0	0	0	0	0	0	0	0
F45E1.4	coelomocyte, excretory cell, hypodermis, intestine, ventral nerve cord	0	0	0	0	0	0	0	0	0	0	0	0	0	0	0
F45D11.6	N.A.	0	0	0	0	0	0	0	0	0	0	0	0	0	0	0
btb-9	AFD, intestine	0	0	0	0	0	0	0	0	0	0	0	0	0	0	0
ceh-81	N.A.	0	0	0	0	0	0	0	0	0	0	0	0	0	0	0
F43C11.12	AVE, male, NSM	0	0	0	0	0	0	0	0	0	0	0	0	0	0	0
F41G3.5	germ line, male	0	0	0	0	0	0	0	0	0	0	0	0	0	0	0
F41C6.6	N.A.	0	0	0	0	0	0	0	0	0	0	0	0	0	0	0
F41C3.2	germline precursor cell, hypodermis, RID	0	0	0	0	0	0	0	0	0	0	0	0	0	0	0
F40E12.2	germ line, male	0	0	0	0	0	0	0	0	0	0	0	0	0	0	0
F39E9.1	intestine	0	0	0	0	0	0	0	0	0	0	0	0	0	0	0
nspb-2	pharynx	0	0	0	0	0	0	0	0	0	0	0	0	0	0	0
F31E8.1	N.A.	0	0	0	0	0	0	0	0	0	0	0	0	0	0	0
F28F5.1	N.A.	0	0	0	0	0	0	0	0	0	0	0	0	0	0	0
F28A10.8	N.A.	0	0	0	0	0	0	0	0	0	0	0	0	0	0	0
F21C10.4	hypodermis	0	0	0	0	0	0	0	0	0	0	0	0	0	0	0
F19B10.11	N.A.	0	0	0	0	0	0	0	0	0	0	0	0	0	0	0
cdh-8	N.A.	0	0	0	0	0	0	0	0	0	0	0	0	0	0	0
F16B4.7	N.A.	0	0	0	0	0	0	0	0	0	0	0	0	0	0	0
dct-7	N.A.	0	0	0	0	0	0	0	0	0	0	0	0	0	0	0
F15E6.3	intestine	0	0	0	0	0	0	0	0	0	0	0	0	0	0	0
F14F9.4	gon_male_dtc anterior, gon_male_dtc posterior, intestine, muscle cell, Z1, Z1.p, Z4, Z4.a	0	0	0	0	0	0	0	0	0	0	0	0	0	0	0
sre-39	N.A.	0	0	0	0	0	0	0	0	0	0	0	0	0	0	0
F10G7.6	germ line, male	0	0	0	0	0	0	0	0	0	0	0	0	0	0	0
F02E11.4	N.A.	0	0	0	0	0	0	0	0	0	0	0	0	0	0	0
E02C12.9	N.A.	0	0	0	0	0	0	0	0	0	0	0	0	0	0	0
D1044.4	N.A.	0	0	0	0	0	0	0	0	0	0	0	0	0	0	0
ipla-4	germ line, male	0	0	0	0	0	0	0	0	0	0	0	0	0	0	0
C56G3.2	intestine	0	0	0	0	0	0	0	0	0	0	0	0	0	0	0
C49D10.5	N.A.	0	0	0	0	0	0	0	0	0	0	0	0	0	0	0
C46A5.4	intestine	0	0	0	0	0	0	0	0	0	0	0	0	0	0	0
C42D4.13	germline precursor cell, hypodermis, NSM, pharyngeal muscle cell	0	0	0	0	0	0	0	0	0	0	0	0	0	0	0
C39E6.2	gon_male_dtc anterior, gon_male_dtc posterior, Z1.p, Z4.a	0	0	0	0	0	0	0	0	0	0	0	0	0	0	0
abhd-5.2	AFD, ASER, intestine, muscle cell, NSM	0	0	0	0	0	0	0	0	0	0	0	0	0	0	0
C37C3.10	intestine	0	0	0	0	0	0	0	0	0	0	0	0	0	0	0
C36C9.4	N.A.	0	0	0	0	0	0	0	0	0	0	0	0	0	0	0
C35D10.3	coelomocyte, male, NSM	0	0	0	0	0	0	0	0	0	0	0	0	0	0	0
C34F11.1	germ line, male	0	0	0	0	0	0	0	0	0	0	0	0	0	0	0
srb-14	N.A.	0	0	0	0	0	0	0	0	0	0	0	0	0	0	0
C32E8.1	germ line, male	0	0	0	0	0	0	0	0	0	0	0	0	0	0	0
zmp-3	germ line	0	0	0	0	0	0	0	0	0	0	0	0	0	0	0
C30G4.2	N.A.	0	0	0	0	0	0	0	0	0	0	0	0	0	0	0
C29F9.8	intestine, NSM	0	0	0	0	0	0	0	0	0	0	0	0	0	0	0
C27A12.4	gon_male_dtc anterior, gon_male_dtc posterior, NSM, Z1, Z1.p, Z4, Z4.a	0	0	0	0	0	0	0	0	0	0	0	0	0	0	0
cyp-32A1	excretory cell, hypodermis	0	0	0	0	0	0	0	0	0	0	0	0	0	0	0
C18H9.5	AFD, excretory cell, gon_male_dtc anterior, gon_male_dtc posterior, hypodermis, male-specific, ventral nerve cord, Z1, Z1.p, Z4, Z4.a	0	0	0	0	0	0	0	0	0	0	0	0	0	0	0
prmt-4	N.A.	0	0	0	0	0	0	0	0	0	0	0	0	0	0	0
C18A11.4	N.A.	0	0	0	0	0	0	0	0	0	0	0	0	0	0	0
C17F4.3	amphid sheath cell, hypodermis	0	0	0	0	0	0	0	0	0	0	0	0	0	0	0
C17A2.7	N.A.	0	0	0	0	0	0	0	0	0	0	0	0	0	0	0
math-17	N.A.	0	0	0	0	0	0	0	0	0	0	0	0	0	0	0
C12D12.3	body wall muscle cell, muscle cell, Z1, Z4	0	0	0	0	0	0	0	0	0	0	0	0	0	0	0
C10A4.8	N.A.	0	0	0	0	0	0	0	0	0	0	0	0	0	0	0
catp-3	hermaphrodite-specific, hypodermis	0	0	0	0	0	0	0	0	0	0	0	0	0	0	0
srz-70	N.A.	0	0	0	0	0	0	0	0	0	0	0	0	0	0	0
C04G6.2	hypodermis	0	0	0	0	0	0	0	0	0	0	0	0	0	0	0
tyr-1	hypodermis	0	0	0	0	0	0	0	0	0	0	0	0	0	0	0
B0454.6	gon_male_dtc anterior, gon_male_dtc posterior, hypodermis, male-specific, Z1, Z1.p, Z4, Z4.a	0	0	0	0	0	0	0	0	0	0	0	0	0	0	0
B0218.5	germ line, male	0	0	0	0	0	0	0	0	0	0	0	0	0	0	0
faah-2	intestine	0	0	0	0	0	0	0	0	0	0	0	0	0	0	0
M176.9	male	0	0	0	0	0	0	0	0	0	0	0	0	0	0	0
ZK970.7	hypodermis	0	0	0	0	0	0	0	0	0	0	0	0	0	0	0
chil-9	N.A.	0	0	0	0	0	0	0	0	0	0	0	0	0	0	0
ZK662.5	N.A.	0	0	0	0	0	0	0	0	0	0	0	0	0	0	0
ZK520.3	N.A.	0	0	0	0	0	0	0	0	0	0	0	0	0	0	0
ZK287.4	N.A.	0	0	0	0	0	0	0	0	0	0	0	0	0	0	0
ZC116.1	coelomocyte	0	0	0	0	0	0	0	0	0	0	0	0	0	0	0
ZC15.5	AVE	0	0	0	0	0	0	0	0	0	0	0	0	0	0	0
Y106G6D.6	germ line, intestine	0	0	0	0	0	0	0	0	0	0	0	0	0	0	0
srz-54	N.A.	0	0	0	0	0	0	0	0	0	0	0	0	0	0	0
Y75B8A.28	intestine	0	0	0	0	0	0	0	0	0	0	0	0	0	0	0
Y68A4B.3	coelomocyte, ventral nerve cord	0	0	0	0	0	0	0	0	0	0	0	0	0	0	0
Y54E2A.9	male	0	0	0	0	0	0	0	0	0	0	0	0	0	0	0
Y54E2A.4	germ line	0	0	0	0	0	0	0	0	0	0	0	0	0	0	0
Y53F4B.21	AVA, AVD, AVE, AVG, PVC, RIM	0	0	0	0	0	0	0	0	0	0	0	0	0	0	0
Y51H4A.6	N.A.	0	0	0	0	0	0	0	0	0	0	0	0	0	0	0
Y45F10B.9	N.A.	0	0	0	0	0	0	0	0	0	0	0	0	0	0	0
Y43D4A.5	gon_male_dtc anterior, gon_male_dtc posterior, Z1, Z1.p, Z4, Z4.a	0	0	0	0	0	0	0	0	0	0	0	0	0	0	0
Y42A5A.3	N.A.	0	0	0	0	0	0	0	0	0	0	0	0	0	0	0
Y38F1A.8	germline precursor cell, hypodermis	0	0	0	0	0	0	0	0	0	0	0	0	0	0	0
nspe-5	hypodermis	0	0	0	0	0	0	0	0	0	0	0	0	0	0	0
fbxa-213	N.A.	0	0	0	0	0	0	0	0	0	0	0	0	0	0	0
Y37A1A.2	N.A.	0	0	0	0	0	0	0	0	0	0	0	0	0	0	0
Y26D4A.9	N.A.	0	0	0	0	0	0	0	0	0	0	0	0	0	0	0
nhr-232	AVA, intestine	0	0	0	0	0	0	0	0	0	0	0	0	0	0	0
Y17D7B.2	AVA, AVE	0	0	0	0	0	0	0	0	0	0	0	0	0	0	0
Y7A9A.1	excretory cell	0	0	0	0	0	0	0	0	0	0	0	0	0	0	0
T28B8.4	male	0	0	0	0	0	0	0	0	0	0	0	0	0	0	0
T27F6.1	male	0	0	0	0	0	0	0	0	0	0	0	0	0	0	0
T27D12.1	intestine	0	0	0	0	0	0	0	0	0	0	0	0	0	0	0
T26E4.9	N.A.	0	0	0	0	0	0	0	0	0	0	0	0	0	0	0
T24B8.4	body wall muscle cell, muscle cell	0	0	0	0	0	0	0	0	0	0	0	0	0	0	0
T23F6.2	N.A.	0	0	0	0	0	0	0	0	0	0	0	0	0	0	0
srbc-62	N.A.	0	0	0	0	0	0	0	0	0	0	0	0	0	0	0
nhr-218	NSM	0	0	0	0	0	0	0	0	0	0	0	0	0	0	0
T05F1.12	N.A.	0	0	0	0	0	0	0	0	0	0	0	0	0	0	0
T05A10.4	N.A.	0	0	0	0	0	0	0	0	0	0	0	0	0	0	0
T01G5.1	hypodermis	0	0	0	0	0	0	0	0	0	0	0	0	0	0	0
R03G8.1	N.A.	0	0	0	0	0	0	0	0	0	0	0	0	0	0	0
vglu-2	germline precursor cell, hypodermis	0	0	0	0	0	0	0	0	0	0	0	0	0	0	0
K08D8.4	intestine	0	0	0	0	0	0	0	0	0	0	0	0	0	0	0
srz-74	N.A.	0	0	0	0	0	0	0	0	0	0	0	0	0	0	0
K02B12.6	male-specific	0	0	0	0	0	0	0	0	0	0	0	0	0	0	0
oac-38	NSM	0	0	0	0	0	0	0	0	0	0	0	0	0	0	0
F59B10.5	coelomocyte, hypodermis, NSM	0	0	0	0	0	0	0	0	0	0	0	0	0	0	0
F59B2.9	germ line, intestine, Z1, Z4	0	0	0	0	0	0	0	0	0	0	0	0	0	0	0
dgat-2	intestine	0	0	0	0	0	0	0	0	0	0	0	0	0	0	0
srbc-52	N.A.	0	0	0	0	0	0	0	0	0	0	0	0	0	0	0
cnc-7	germline precursor cell, hypodermis	0	0	0	0	0	0	0	0	0	0	0	0	0	0	0
F53H2.1	intestine	0	0	0	0	0	0	0	0	0	0	0	0	0	0	0
F53F4.7	N.A.	0	0	0	0	0	0	0	0	0	0	0	0	0	0	0
F53F4.6	N.A.	0	0	0	0	0	0	0	0	0	0	0	0	0	0	0
F53F1.6	body wall muscle cell, coelomocyte, germline precursor cell, intestine	0	0	0	0	0	0	0	0	0	0	0	0	0	0	0
F53B2.5	germ line, male	0	0	0	0	0	0	0	0	0	0	0	0	0	0	0
F49H6.13	intestine	0	0	0	0	0	0	0	0	0	0	0	0	0	0	0
F49H6.12	N.A.	0	0	0	0	0	0	0	0	0	0	0	0	0	0	0
scl-9	male, male-specific	0	0	0	0	0	0	0	0	0	0	0	0	0	0	0
F49B2.3	NSM	0	0	0	0	0	0	0	0	0	0	0	0	0	0	0
pepm-1	germ line, hypodermis	0	0	0	0	0	0	0	0	0	0	0	0	0	0	0
F40G12.7	N.A.	0	0	0	0	0	0	0	0	0	0	0	0	0	0	0
F40G12.6	amphid sheath cell	0	0	0	0	0	0	0	0	0	0	0	0	0	0	0
F38B7.2	hermaphrodite-specific, hypodermis	0	0	0	0	0	0	0	0	0	0	0	0	0	0	0
F28B1.5	N.A.	0	0	0	0	0	0	0	0	0	0	0	0	0	0	0
F26F2.5	ventral nerve cord	0	0	0	0	0	0	0	0	0	0	0	0	0	0	0
F25B3.5	gon_male_dtc anterior, gon_male_dtc posterior, intestine, Z1, Z1.p, Z4, Z4.a	0	0	0	0	0	0	0	0	0	0	0	0	0	0	0
F25B3.4	gon_male_dtc anterior, gon_male_dtc posterior, male, RID, Z1, Z1.p, Z4, Z4.a	0	0	0	0	0	0	0	0	0	0	0	0	0	0	0
delm-1	N.A.	0	0	0	0	0	0	0	0	0	0	0	0	0	0	0
F20C5.5	Z1, Z4	0	0	0	0	0	0	0	0	0	0	0	0	0	0	0
F17C11.11	AFD, body wall musculature, intestine, NSM	0	0	0	0	0	0	0	0	0	0	0	0	0	0	0
clec-221	male-specific	0	0	0	0	0	0	0	0	0	0	0	0	0	0	0
F16H6.3	N.A.	0	0	0	0	0	0	0	0	0	0	0	0	0	0	0
nhr-281	N.A.	0	0	0	0	0	0	0	0	0	0	0	0	0	0	0
F15G9.2	intestine	0	0	0	0	0	0	0	0	0	0	0	0	0	0	0
F15B9.8	AFD, germline precursor cell, hypodermis, intestine, NSM, Z1, Z4	0	0	0	0	0	0	0	0	0	0	0	0	0	0	0
lips-10	body wall musculature, hypodermis, Z1, Z4	0	0	0	0	0	0	0	0	0	0	0	0	0	0	0
clec-254	N.A.	0	0	0	0	0	0	0	0	0	0	0	0	0	0	0
F10A3.7	N.A.	0	0	0	0	0	0	0	0	0	0	0	0	0	0	0
F09C6.3	ASER	0	0	0	0	0	0	0	0	0	0	0	0	0	0	0
F08G2.5	AFD, intestine, pharynx	0	0	0	0	0	0	0	0	0	0	0	0	0	0	0
C54G4.3	germ line, male	0	0	0	0	0	0	0	0	0	0	0	0	0	0	0
scl-8	germ line, male, male-specific	0	0	0	0	0	0	0	0	0	0	0	0	0	0	0
fipr-24	N.A.	0	0	0	0	0	0	0	0	0	0	0	0	0	0	0
fipr-23	N.A.	0	0	0	0	0	0	0	0	0	0	0	0	0	0	0
ugt-33	ASER, intestine	0	0	0	0	0	0	0	0	0	0	0	0	0	0	0
zip-5	germ line, intestine	0	0	0	0	0	0	0	0	0	0	0	0	0	0	0
fbxa-82	intestine, muscle cell	0	0	0	0	0	0	0	0	0	0	0	0	0	0	0
C17H1.1	N.A.	0	0	0	0	0	0	0	0	0	0	0	0	0	0	0
C16D6.1	NSM	0	0	0	0	0	0	0	0	0	0	0	0	0	0	0
C15H11.1	amphid sheath cell, germ line, hypodermis, male	0	0	0	0	0	0	0	0	0	0	0	0	0	0	0
C10C5.3	germline precursor cell, male-specific	0	0	0	0	0	0	0	0	0	0	0	0	0	0	0
C10C5.2	hermaphrodite-specific, intestine	0	0	0	0	0	0	0	0	0	0	0	0	0	0	0
C06C6.8	N.A.	0	0	0	0	0	0	0	0	0	0	0	0	0	0	0
AH10.4	pharynx	0	0	0	0	0	0	0	0	0	0	0	0	0	0	0
tre-5	amphid sheath cell, seam cell	0	0	0	0	0	0	0	0	0	0	0	0	0	0	0
zipt-16	excretory cell, muscle cell	0	0	0	0	0	0	0	0	0	0	0	0	0	0	0
arrd-3	intestine	0	0	0	0	0	0	0	0	0	0	0	0	0	0	0
str-138	N.A.	0	0	0	0	0	0	0	0	0	0	0	0	0	0	0
str-120	N.A.	0	0	0	0	0	0	0	0	0	0	0	0	0	0	0
str-103	N.A.	0	0	0	0	0	0	0	0	0	0	0	0	0	0	0
str-102	N.A.	0	0	0	0	0	0	0	0	0	0	0	0	0	0	0
srx-134	pharynx	0	0	0	0	0	0	0	0	0	0	0	0	0	0	0
srx-100	N.A.	0	0	0	0	0	0	0	0	0	0	0	0	0	0	0
srx-62	N.A.	0	0	0	0	0	0	0	0	0	0	0	0	0	0	0
srx-26	N.A.	0	0	0	0	0	0	0	0	0	0	0	0	0	0	0
srw-121	N.A.	0	0	0	0	0	0	0	0	0	0	0	0	0	0	0
srw-95	NSM	0	0	0	0	0	0	0	0	0	0	0	0	0	0	0
srw-93	N.A.	0	0	0	0	0	0	0	0	0	0	0	0	0	0	0
srr-6	AFD, ASER, coelomocyte, intestine	0	0	0	0	0	0	0	0	0	0	0	0	0	0	0
srr-2	gon_male_dtc anterior, gon_male_dtc posterior, intestine, Z1.p, Z4.a	0	0	0	0	0	0	0	0	0	0	0	0	0	0	0
srm-2	NSM	0	0	0	0	0	0	0	0	0	0	0	0	0	0	0
sri-74	N.A.	0	0	0	0	0	0	0	0	0	0	0	0	0	0	0
sri-39	N.A.	0	0	0	0	0	0	0	0	0	0	0	0	0	0	0
srh-281	N.A.	0	0	0	0	0	0	0	0	0	0	0	0	0	0	0
srh-166	AFD	0	0	0	0	0	0	0	0	0	0	0	0	0	0	0
srh-35	intestine	0	0	0	0	0	0	0	0	0	0	0	0	0	0	0
srh-15	intestine	0	0	0	0	0	0	0	0	0	0	0	0	0	0	0
srg-36	N.A.	0	0	0	0	0	0	0	0	0	0	0	0	0	0	0
srg-11	N.A.	0	0	0	0	0	0	0	0	0	0	0	0	0	0	0
srg-6	N.A.	0	0	0	0	0	0	0	0	0	0	0	0	0	0	0
srd-45	N.A.	0	0	0	0	0	0	0	0	0	0	0	0	0	0	0
srd-41	body wall musculature	0	0	0	0	0	0	0	0	0	0	0	0	0	0	0
sra-26	N.A.	0	0	0	0	0	0	0	0	0	0	0	0	0	0	0
spe-26	germ line, male	0	0	0	0	0	0	0	0	0	0	0	0	0	0	0
ptr-9	AFD, ASER, hypodermis	0	0	0	0	0	0	0	0	0	0	0	0	0	0	0
ptr-8	gon_male_dtc anterior, gon_male_dtc posterior, Z1.p, Z4.a	0	0	0	0	0	0	0	0	0	0	0	0	0	0	0
pat-9	body wall muscle cell, hypodermis, muscle cell	0	0	0	0	0	0	0	0	0	0	0	0	0	0	0
ora-1	N.A.	0	0	0	0	0	0	0	0	0	0	0	0	0	0	0
nlp-33	AFD, ASER, hypodermis, intestine	0	0	0	0	0	0	0	0	0	0	0	0	0	0	0
nlp-28	body wall muscle cell, germ line, germline precursor cell, intestine, pharyngeal muscle cell	0	0	0	0	0	0	0	0	0	0	0	0	0	0	0
nlp-26	hypodermis, intestine	0	0	0	0	0	0	0	0	0	0	0	0	0	0	0
nlp-25	N.A.	0	0	0	0	0	0	0	0	0	0	0	0	0	0	0
nhr-81	N.A.	0	0	0	0	0	0	0	0	0	0	0	0	0	0	0
nhr-55	intestine	0	0	0	0	0	0	0	0	0	0	0	0	0	0	0
ncr-1	body wall musculature, intestine	0	0	0	0	0	0	0	0	0	0	0	0	0	0	0
nas-9	hypodermis, muscle cell	0	0	0	0	0	0	0	0	0	0	0	0	0	0	0
klp-16	germ line, germline precursor cell	0	0	0	0	0	0	0	0	0	0	0	0	0	0	0
kin-6	N.A.	0	0	0	0	0	0	0	0	0	0	0	0	0	0	0
inx-20	N.A.	0	0	0	0	0	0	0	0	0	0	0	0	0	0	0
ins-31	germ line, male, male-specific	0	0	0	0	0	0	0	0	0	0	0	0	0	0	0
ifd-2	ASER, intestine, pharyngeal muscle cell	0	0	0	0	0	0	0	0	0	0	0	0	0	0	0
grl-28	NSM	0	0	0	0	0	0	0	0	0	0	0	0	0	0	0
gly-18	coelomocyte, germ line, intestine, muscle cell	0	0	0	0	0	0	0	0	0	0	0	0	0	0	0
duo-2	germ line, germline precursor cell	0	0	0	0	0	0	0	0	0	0	0	0	0	0	0
dao-4	amphid sheath cell, hypodermis	0	0	0	0	0	0	0	0	0	0	0	0	0	0	0
col-183	N.A.	0	0	0	0	0	0	0	0	0	0	0	0	0	0	0
col-164	N.A.	0	0	0	0	0	0	0	0	0	0	0	0	0	0	0
col-121	hypodermis	0	0	0	0	0	0	0	0	0	0	0	0	0	0	0
col-120	AFD, amphid sheath cell, hypodermis	0	0	0	0	0	0	0	0	0	0	0	0	0	0	0
col-84	N.A.	0	0	0	0	0	0	0	0	0	0	0	0	0	0	0
col-78	N.A.	0	0	0	0	0	0	0	0	0	0	0	0	0	0	0
cnc-4	AFD, excretory cell, germline precursor cell, hypodermis, intestine	0	0	0	0	0	0	0	0	0	0	0	0	0	0	0
arl-7	intestine	0	0	0	0	0	0	0	0	0	0	0	0	0	0	0
abf-4	N.A.	0	0	0	0	0	0	0	0	0	0	0	0	0	0	0
