# Supplementary material for: Trauma-induced regulation of VHP-1 modulates the cellular response to mechanical stress
Source: Nat Commun. 2021 Mar 5;12:1484. doi: 10.1038/s41467-021-21611-8 (PMC7935884; doi:10.1038/s41467-021-21611-8)
Supplement: Supplementary file 5 — Supplementary Data 3 [file 41467_2021_21611_MOESM5_ESM.xlsx]

## Sheet: Sheet1
Supplementary Data 3
Sequence Name	Common Name	Valid clone
C10A4.8	mnm-2	yes
K10G9.1	vglu-2	yes
F40F8.7	pqm-1	yes
C02F5.8	tsp-1	yes
C14B1.3		yes
T27F2.4	zip-10	yes
F22B7.9		yes
C02C2.1	tyr-1	yes
T07C4.9	nex-2	yes
C49G7.10		yes
C01H6.3		yes
F26G1.2		yes
ZK337.1	tep-1	yes
F08G2.5		yes
Y54E2A.4		yes
F35C11.6		yes
T10B9.2	CYP-13A5	yes
F59B10.4		yes
F44E5.5	hsp-70	yes
T24E12.5		yes
F08B1.1	vhp-1	yes
F57H12.3	ora-1	yes
C32H11.5		yes
K02D7.5	swt-1	yes
R07C12.1		yes
K10D11.5		yes
W09G12.7		yes
C10C5.5		yes
F58E2.3		yes
F57H12.2	unc-24	yes
C37C3.10		no
Y51A2D.11	ttr-26	no
F21C10.4		yes
K10G4.3		yes
C34D1.5	Zip-5	no
F13A7.11		no
C06B3.6		yes
C49G7.5	irg-2	yes
C06B3.7		yes
F16B4.9	nhr-178	no
K11D12.3	srr-4	no
R10D12.1		no
ZK6.8	ZK6.8	yes
H23N18.3	ugt-8	yes
Y22F5A.6	lys-3	yes
K11G9.5		yes
T05A10.4	vap-2	yes
C56E10.4	nhr-137	no
F48F7.2	syx-2	yes
F16B12.8	nhr-281	yes
F25E2.4	ifd-2	yes
F15A8.6		yes
W10G11.4		no
C52B9.1	cka-2	yes
F35E12.9		no
F53H2.2	cnc-7	yes
F53A9.2	kreg-1	yes
F17C11.11		no
Y58A7A.4		no
Y75B8A.39		no
C45B2.1		yes
T27E4.8	hsp-16.1	yes
F52E4.5		no
F10E9.12		no
F33H12.4	sri-74	no
F54B8.10	srbc-52	no
Y66H1B.3	fln-1	no
F38G1.1	che-2	no
F29C12.1	pqn-32	no
F22F4.3	klp-13	no
C13D9.1	srr-6	yes
B0213.3	nlp-28	yes
Y17D7B.2		no
K02F6.3		no
M05B5.3		no
C06A8.9	glr-4	no
C45B2.2		yes
T24C4.4		no
F59E11.10	nhr-195	no
T15B7.10		no
C15H11.1		no
T27B1.2	pat-9	no
T24B8.4		no
R11H6.3	glb-22	no
B0454.6		no
T10H4.12	cpr-3	no
K07F5.6		no
C02F5.11	tsp-2	no
Y70C5C.6	nhr-112	no
