# Supplementary material for: Trauma-induced regulation of VHP-1 modulates the cellular response to mechanical stress
Source: Nat Commun. 2021 Mar 5;12:1484. doi: 10.1038/s41467-021-21611-8 (PMC7935884; doi:10.1038/s41467-021-21611-8)
Supplement: Supplementary file 6 — Supplementary Data 4 [file 41467_2021_21611_MOESM6_ESM.xlsx]

## Sheet: Sheet1
Supplementary Data 4
Gene Name	Fold Change	Fold Change p-value	Mammalian Homolog or Similarity	Screening Discovery?	Bonferroni p-value	Neuroprotective
C06B3.7	16.7099	0.00235969	NCOR1	YES	<0.0001	YES
C10C5.5	6.28409	0.000927368	ACY1	YES	<0.0001	YES
cka-2	4.71171	0.018817	CHKB	YES	0.0094	YES
cnc-7	7.15447	0.000457581	KRTAP19-4	YES	0.015	YES
F15A8.6	2.81378	0.00950355	NLGN3	YES	<0.0001	YES
F35C11.6	3.02094	0.0315767	CCDC121	YES	<0.0001	YES
F58E2.3	3.15432	0.012442	CEP290	YES	0.002	YES
F59B10.4	2.434	0.00468389	Pericentrin,WAC	YES	0.0173	YES
K10D11.5	2.84504	0.0302402	EPHX1	YES	<0.0001	YES
lys-3	5.18692	0.0290964	LYZ	YES	<0.0001	YES
nhr-281	5.21154	<0.0001	NR2C2	YES	0.0002	YES
ora-1	6.00292	0.000553464	UACA	YES	<0.0001	YES
syx-2	2.65948	0.00335856	STX11, STX19	YES	<0.0001	YES
vhp-1	2.41781	0.00688471	DUSP8, DUSP16	YES	<0.0001	YES
ZK6.8	6.40281	0.00028844	MFSD11	YES	0.0004	YES
mnm-2	3.26957	0.0332902	ZNF85	YES	<0.0001	NO
nlp-28	3.92415	7.9526e-05		YES	0.0218	NO
R07C12.1	6.01923	0.0164236	ZBBX	YES	<0.0001	NO
swt-1	2.41656	0.00492913	SLC50A1	YES	<0.0001	NO
tyr-1	2.89355	0.00221624	DCT, TYR	YES	<0.0001	NO
ugt-8	2.94479	0.00525995	UGT3A2	YES	<0.0001	NO
unc-24	3.168	0.0118316	STOML1	YES	<0.0001	NO
C01H6.3	5.81481	0.0293417	ZNF474	NO	>0.9999
C06B3.6	11.6744	0.000504588	CCDC160	NO	0.8398
C14B1.3	2.83779	0.000105243	FBXO6	NO	>0.9999
C32H11.5	4.08861	0.00644883	WDR87	NO	>0.9999
C45B2.1	7.29455	0.0337838	HNRNPUL2	NO	>0.9999
C45B2.2	3.65714	0.00870106	ZC3HD,ZC3H13	NO	>0.9999
C49G7.10	14.5902	0.00298187	PGM2	NO	0.9714
CYP-13A5	54.32	0.0173561	CYP3A5	NO	>0.9999
F08G2.5	55.2069	<0.0001	DSPP	NO	0.9979
F21C10.4	2.49322	0.0109152	POU4F2	NO	0.1345
F22B7.9	6.83434	0.00455708	METTL21A	NO	0.3579
F26G1.2	3.88131	0.0241145	MVK	NO	>0.9999
F44E5.4	18	0.012901	HSPA8	NO	>0.9999
hsp-16.1	2.97363	0.0110669	HSP16	NO	>0.9999
ifd-2	3.38079	0.0287893	NEFL	NO	>0.9999
irg-2	9.03634	0.0195861	LGAL54	NO	0.1299
K10G4.3	4.04571	0.00169078	SYNC1	NO	>0.9999
K11G9.5	4.03842	0.00927844	SLC17A6	NO	0.3236
kreg-1	16.1488	0.00273021		NO	>0.9999
nex-2	2.47195	0.00480627	ANXA7, ANXA11	NO	>0.9999
pqm-1	2.82983	0.00119955	SALL2	NO	>0.9999
srr-6	18.1667	0.0133386	ABCC11	NO	>0.9999
T24E12.5	3.2483	0.0188709	ELN	NO	>0.9999
tep-1	3.67175	0.000148297	CD109	NO	>0.9999
tsp-1	3.71429	0.0167785	TSPAN3,CD63	NO	>0.9999
vap-2	4.46789	0.017609	CRISP2	NO	>0.9999
vglu-2	3.60036	0.00380218	SLC17A6-8	NO	0.0923
W09G12.7	13.2857	0.00233824	SPP	NO	>0.9999
Y54E2A.4	3.20635	0.00681918	ASCC3	NO	>0.9999
zip-10	4.61837	0.00837746	FOSB	NO	0.0959
