# Supplementary material for: Trauma-induced regulation of VHP-1 modulates the cellular response to mechanical stress
Source: Nat Commun. 2021 Mar 5;12:1484. doi: 10.1038/s41467-021-21611-8 (PMC7935884; doi:10.1038/s41467-021-21611-8)
Supplement: Supplementary file 7 — Supplementary Data 5 [file 41467_2021_21611_MOESM7_ESM.xlsx]

## Sheet: Sheet2
Supplementary Data 5
Figure No.	Comparison	Significance	p-value	n-value	Statistical Test
Figure 3
3d	Day 0 Uninjured v injured	ns	0.1364	2587 (4 trials)	Mixed-effects analysis with Bonferonni test
3d	Day 1 Uninjured v injured	***	0.0008	2747 (5 trials)	Mixed-effects analysis with Bonferonni test
3d	Day 2 Uninjured v injured	***	0.007	3198 (4 trials)	Mixed-effects analysis with Bonferonni test
3d	Day 3 Uninjured v injured	**	0.003	2944 (4 trials)	Mixed-effects analysis with Bonferonni test
3e	EV			5624
3e	EV v C01H6.3	ns	˃0.9999	818	one-way ANOVA with Bonferonni test
3e	EV v C06B3.6	ns	0.8398	777	one-way ANOVA with Bonferonni test
3e	EV v C06B3.7	****	<0.0001	192	one-way ANOVA with Bonferonni test
3e	EV v C10C5.5	****	<0.0001	541	one-way ANOVA with Bonferonni test
3e	EV v C14B1.3	ns	˃0.9999	1467	one-way ANOVA with Bonferonni test
3e	EV v C32H11.5	ns	˃0.9999	792	one-way ANOVA with Bonferonni test
3e	EV v C45B2.1	ns	˃0.9999	536	one-way ANOVA with Bonferonni test
3e	EV v C45B2.2	ns	˃0.9999	766	one-way ANOVA with Bonferonni test
3e	EV v C49G7.10	ns	0.9714	846	one-way ANOVA with Bonferonni test
3e	EV v CKA-2	**	0.0094	674	one-way ANOVA with Bonferonni test
3e	EV v CNC-7	*	0.015	821	one-way ANOVA with Bonferonni test
3e	EV v CYP-13A5	ns	˃0.9999	218	one-way ANOVA with Bonferonni test
3e	EV v F08G2.5	ns	0.9979	940	one-way ANOVA with Bonferonni test
3e	EV v F15A8.6	****	<0.0001	1149	one-way ANOVA with Bonferonni test
3e	EV v F21C10.4	ns	0.1345	1112	one-way ANOVA with Bonferonni test
3e	EV v F22B7.9	ns	0.3579	717	one-way ANOVA with Bonferonni test
3e	EV v F26G1.2	ns	˃0.9999	627	one-way ANOVA with Bonferonni test
3e	EV v F35C11.6	***	0.002	1509	one-way ANOVA with Bonferonni test
3e	EV v F58E2.3	*	0.0173	1392	one-way ANOVA with Bonferonni test
3e	EV v F59B10.4	*	0.0173	1181	one-way ANOVA with Bonferonni test
3e	EV v HSP-16.1	ns	˃0.9999	771	one-way ANOVA with Bonferonni test
3e	EV v HSP-70	ns	˃0.9999	175	one-way ANOVA with Bonferonni test
3e	EV v IFD-2	ns	˃0.9999	820	one-way ANOVA with Bonferonni test
3e	EV v IRG-2	ns	0.1299	773	one-way ANOVA with Bonferonni test
3e	EV v K10D11.5	****	<0.0001	1662	one-way ANOVA with Bonferonni test
3e	EV v K10G4.3	ns	˃0.9999	578	one-way ANOVA with Bonferonni test
3e	EV v K11G9.5	ns	0.3236	528	one-way ANOVA with Bonferonni test
3e	EV v KREG-1	ns	˃0.9999	294	one-way ANOVA with Bonferonni test
3e	EV v LYS-3	****	<0.0001	484	one-way ANOVA with Bonferonni test
3e	EV v MNM-2	****	<0.0001	765	one-way ANOVA with Bonferonni test
3e	EV v NEX-2	ns	˃0.9999	1065	one-way ANOVA with Bonferonni test
3e	EV v NHR-281	***	0.0002	1031	one-way ANOVA with Bonferonni test
3e	EV v NLP-28	*	0.0218	417	one-way ANOVA with Bonferonni test
3e	EV v ORA-1	****	<0.0001	650	one-way ANOVA with Bonferonni test
3e	EV v PQM-1	ns	˃0.9999	2113	one-way ANOVA with Bonferonni test
3e	EV v R07C12.1	****	<0.0001	769	one-way ANOVA with Bonferonni test
3e	EV v SRR-6	ns	˃0.9999	379	one-way ANOVA with Bonferonni test
3e	EV v SWT-1	****	<0.0001	1093	one-way ANOVA with Bonferonni test
3e	EV v SYX-2	****	<0.0001	1372	one-way ANOVA with Bonferonni test
3e	EV v T24E12.5	ns	˃0.9999	648	one-way ANOVA with Bonferonni test
3e	EV v TEP-1	ns	˃0.9999	1063	one-way ANOVA with Bonferonni test
3e	EV v TSP-1	ns	˃0.9999	860	one-way ANOVA with Bonferonni test
3e	EV v TYR-1	****	<0.0001	1670	one-way ANOVA with Bonferonni test
3e	EV v UGT-8	****	<0.0001	1378	one-way ANOVA with Bonferonni test
3e	EV v UNC-24	****	<0.0001	1351	one-way ANOVA with Bonferonni test
3e	EV v VAP-2	ns	˃0.9999	671	one-way ANOVA with Bonferonni test
3e	EV v VGLU-2	ns	0.0923	878	one-way ANOVA with Bonferonni test
3e	EV v VHP-1	****	<0.0001	294	one-way ANOVA with Bonferonni test
3e	EV v W09G12.7	ns	˃0.9999	230	one-way ANOVA with Bonferonni test
3e	EV v Y54E2A.4	ns	˃0.9999	748	one-way ANOVA with Bonferonni test
3e	EV v ZIP-10	ns	0.0959	505	one-way ANOVA with Bonferonni test
3e	EV v ZK6.8	***	0.0004	504	one-way ANOVA with Bonferonni test
Supplemental Figure 3
3c	no MnCl2 v 50 mM MnCl2	****	<0.0001	1178 (2 trials)	one-way ANOVA with Sidak test
3c	Day 2 uninjured v injured	****	<0.0001	622 (2 trials)	one-way ANOVA with Sidak test
Figure 5
5c	Day 0 vhp-1 injr v uninjured	ns	0.1146	2192( 3 trials)	Mixed-effects analysis with Tukey test
5c	Day 1 vhp-1 injr v uninjured	*	0.0265	2696 (4 trials)	Mixed-effects analysis with Tukey test
5c	Day 2 vhp-1 injr v uninjured	ns	0.0684	2781 (4 trials)	Mixed-effects analysis with Tukey test
5c	Day 3 vhp-1 injr v uninjured	ns	0.0568	1596 (3 trials)	Mixed-effects analysis with Tukey test
5c	Day 0 EV v vhp-1 injured	ns	0.4632	2587 (4 trials)	Mixed-effects analysis with Tukey test
5c	Day 1 EV v vhp-1 injured	***	0.0003	2747 (5 trials)	Mixed-effects analysis with Tukey test
5c	Day 2 EV v vhp-1 injured	**	0.0022	3198 (4 trials)	Mixed-effects analysis with Tukey test
5c	Day 3 EV v vhp-1 injured	**	0.0011	2944 (4 trials)	Mixed-effects analysis with Tukey test
5d	Day 1 EV v vhp-1 injured	*	0.0272	200 (3, 2 trials)	two-way ANOVA with Tukey test
5d	Day 2 EV v vhp-1 injured	**	0.0074	200 (3, 2 trials)	two-way ANOVA with Tukey test
5d	Day 3 EV v vhp-1 injured	***	0.0003	200 (3, 2 trials)	two-way ANOVA with Tukey test
5d	Day 4 EV v vhp-1 injured	***	0.0001	200 (3, 2 trials)	two-way ANOVA with Tukey test
5d	Day 1 vhp-1 injr v uninjured	ns	0.7184	160 (2 trials)	two-way ANOVA with Tukey test
5d	Day 2 vhp-1 injr v uninjured	ns	0.843	160 (2 trials)	two-way ANOVA with Tukey test
5d	Day 3 vhp-1 injr v uninjured	ns	0.9652	160 (2 trials)	two-way ANOVA with Tukey test
5d	Day 4 vhp-1 injr v uninjured	ns	0.9156	160 (2 trials)	two-way ANOVA with Tukey test
5e	EV uninj v injured	****	<0.0001	6 trials	two-way ANOVA with Tukey test
5e	EV uninj v vhp-1 uninj	*	0.0153	6, 4 trials	two-way ANOVA with Tukey test
5e	EV injr v vhp-1 injr	*	0.0147	6, 4 trials	two-way ANOVA with Tukey test
5e	vhp-1 injr v uninjured	*	0.0156	4 trials	two-way ANOVA with Tukey test
Supplemental Figure 5
5c	sid-1 WT EV v vhp-1	****	<0.0001	2905 (2 trials)	two-way ANOVA with Tukey test
5c	sid-1 (pk3321) EV v vhp-1	****	<0.0001	1498 (2 trials)	two-way ANOVA with Tueky test
5d	sid-1 WT EV v vhp-1	****	<0.0001	1085 (2 trials)	two-way ANOVA with Tukey test
5d	sid-1 (qt9) EV v vhp-1	ns	0.5988	1150 (2 trials)	two-way ANOVA with Tukey test
5f	EV v vhp-1	****	<0.0001	2611 (3 trials)	one-way ANOVA with Tukey test
5f	EV v vhp-1 3'UTR	****	<0.0001	1882 (3 trials)	one-way ANOVA with Tukey test
5f	vhp-1 v vhp-1 3'UTR	*	0.0137	2007 (3 trials)	one-way ANOVA with Tukey test
5g	EV v vhp-1	****	<0.0001	2047 (3 trials)	one-way ANOVA with Tukey test
5g	EV v vhp-1 3'UTR	ns	0.7412	2046 (3 trials)	one-way ANOVA with Tukey test
5g	vhp-1 v vhp-1 3' UTR	****	<0.0001	1779 (3 trials)	one-way ANOVA with Tukey test
5h	EV v vhp-1	****	<0.0001	1030 (3 trials)	one-way ANOVA with Tukey test
5h	EV v vhp-1 3'UTR	****	<0.0001	1053 (3 trials)	one-way ANOVA with Tukey test
5h	vhp-1 v vhp-1 3'UTR	****	<0.0001	1096 (3 trials)	one-way ANOVA with Tukey test
Figure 6
6f	EV injr v uninjured	***	0.0001	3090 (3 trials)	two-way ANOVA with Tukey test
6f	vhp-1 injr v uninjured	**	0.0025	4647 (3 trials)	two-way ANOVA with Tukey test
6f	EV uninj v vhp-1 uninj	****	<0.0001	2129 (3 trials)	two-way ANOVA with Tukey test
6f	EV uninj v vhp-1 injured	****	<0.0001	4630 (3 trials)	two-way ANOVA with Tukey test
6f	EV injr v vhp-1 injr	****	<0.0001	5608 (3 trials)	two-way ANOVA with Tukey test
6h	wild type EV v wild type vhp-1	****	<0.0001	11824 (3 trials)	two-way ANOVA with Tukey test
6h	wild type vhp-1 v kgb-1(um3) vhp-1	***	0.0006	16160 (3 trials)	two-way ANOVA with Tukey test
6h	kgb-1(um3) EV v kgb-1(um3) vhp-1	**	0.0062	12621 (3 trials)	two-way ANOVA with Tukey test
6i	EV v vhp-1	**	0.0027	12328 (3 trials)	one-way ANOVA with Tukey test
6i	EV v vhp-1/jun-1	ns	0.1891	8130 (3,4 trials)	one-way ANOVA with Tukey test
6i	vhp-1 v vhp-1/jun-1	*	0.0176	12784 (3,4 trials)	one-way ANOVA with Tukey test
Supplemental Figure 6
6g	EV injr v uninjured	**	0.0011	3	two-way ANOVA with Sidak test
6g	mlk-1 injr v uninjured	ns	0.6471	4,3	two-way ANOVA with Sidak test
6g	dlk-1 injr v uninjured	ns	0.0673	4,3	two-way ANOVA with Sidak test
6g	nsy-1 injr v uninjured	**	0.0022	3	two-way ANOVA with Sidak test
6h	EV injr v uninjured	****	<0.0001	3	two-way ANOVA with Sidak test
6h	mlk-1 injr v uninjured	****	<0.0001	3,4	two-way ANOVA with Sidak test
6h	dlk-1 injr v uninjured	****	<0.0001	3,4	two-way ANOVA with Sidak test
6h	nsy-1 injr v uninjured	****	<0.0001	3	two-way ANOVA with Sidak test
6h	injr EV v mlk-1	****	<0.0001	3	two-way ANOVA with Sidak test
6h	injr EV v dlk-1	***	0.0005	3	two-way ANOVA with Sidak test
6h	injr EV v nsy-1	****	<0.0001	3	two-way ANOVA with Sidak test
Supplemental Figure 7
7c	EV v cul-1	ns	0.275579	250	Chi-squared test, two-sided
7c	EV v sel-10	*	0.0491002	259	Chi-squared test, two-sided
7c	EV v bath-43	ns	0.357536	288	Chi-squared test, two-sided
7c	EV v mel-26	ns	0.562071	274	Chi-squared test, two-sided
7c	EV v lin-23	ns	0.637413	269	Chi-squared test, two-sided
7c	EV v cks-1	*	0.0276558	725	Chi-squared test, two-sided
7c	EV v fzy-1	****	<0.0001	911	Chi-squared test, two-sided
7c	EV v skpt-1	ns	0.904109	647	Chi-squared test, two-sided
7c	EV v fsn-1	****	<0.0001	983	Chi-squared test, two-sided
7c	EV v skr-5	ns	0.876909	919	Chi-squared test, two-sided
7c	EV v math-33	****	<0.0001	578	Chi-squared test, two-sided
7c	EV v F10D7.5	ns	0.805341	822	Chi-squared test, two-sided
7c	EV v mfb-1	ns	0.113006	731	Chi-squared test, two-sided
7c	EV v ZK1240.2	ns	0.594351	266	Chi-squared test, two-sided
