# Supplementary material for: Trauma-induced regulation of VHP-1 modulates the cellular response to mechanical stress
Source: Nat Commun. 2021 Mar 5;12:1484. doi: 10.1038/s41467-021-21611-8 (PMC7935884; doi:10.1038/s41467-021-21611-8)
Supplement: Supplementary file 8 — Supplementary Data 6 [file 41467_2021_21611_MOESM8_ESM.xlsx]

## Sheet: Comparison Table
Supplementary Data 6
Worm Gene Name	Worm Fold Change	Mouse/Mammal Gene by Similarity	Mouse Fold Change
F08G2.5	55.2069	DSPP	1.05439
nhr-281	5.21154	NR2C2/ RXR gamma	1.11725
nlp-28	3.92415
C14B1.3	2.83779	FBXO6	0.779889
tep-1	3.67175
ZK6.8	6.40281
cnc-7	7.15447
C06B3.6	11.6744	EPHX1, CCDC160	0.595521
ora-1	6.00292
C10C5.5	6.28409	ACY1	1.07308
pqm-1	2.82983
K10G4.3	4.04571
tyr-1	2.89355	TYRO	1.51848
W09G12.7	13.2857
C06B3.7	16.7099
kreg-1	16.1488
C49G7.10	14.5902
syx-2	2.65948	STX11/STX19	0.917912
vglu-2	3.60036
F22B7.9	6.83434
F59B10.4	2.434
nex-2	2.47195	ANXA7	1.63373
swt-1	2.41656	SLC50A1	1.03808
ugt-8	2.94479
C32H11.5	4.08861
Y54E2A.4	3.20635
vhp-1	2.41781	DUSP8/DUSP16	2.38378
Zip-10	4.61837	FOSB	1.4403
C45B2.2	3.65714
K11G9.5	4.03842	SLC17A1	1.75835
F15A8.6	2.81378
F21C10.4	2.49322
hsp-16.1	2.97363	HSP16/ hspb1 / alpha B crystallin	1.28727
unc-24	3.168
F58E2.3	3.15432
F44E5.4	18	HSP7C, HSPA8	4.10977
srr-6	18.1667
R07C12.1	6.01923	LAMA3, ZBBX	1.22806
tsp-1	3.71429	CD63	1.2446
CYP-13A5	54.32	CYP3A5	1.7419
vap-2	4.46789	PI16/CRISP 1/2	1.83102
cka-2	4.71171
T24E12.5	3.2483	ELN	0.953632
irg-2	9.03634	LGALS4	1.17645
F26G1.2	3.88131	MVK	0.951615
ifd-2	3.38079	NEFL	0.909297
lys-3	5.18692	LYZ	1.64349
C01H6.3	5.81481
K10D11.5	2.84504
F35C11.6	3.02094
mnm-2	3.26957
