# Supplementary material for: Trauma-induced regulation of VHP-1 modulates the cellular response to mechanical stress
Source: Nat Commun. 2021 Mar 5;12:1484. doi: 10.1038/s41467-021-21611-8 (PMC7935884; doi:10.1038/s41467-021-21611-8)
Supplement: Supplementary file 10 — Source Data [file 41467_2021_21611_MOESM10_ESM.xlsx]

## Sheet: Figure 1c
Figure 1 c
Percent paralysis, values represent individual biological experiments.
rpm		Control
6500		10.7843	9.16667	7.9646
7500		11.9048	8.33333	13.8461
8600		84.8649	80.2198	79.798
9000		96.063	97.1154	98.4375
10000		100	100	100

## Sheet: Figure 1e
Figure 1e
Percent paralysis, values represent individual biological experiments.
rpm		Control				Neuronal Q40						Neuronal Q67
6500		10.7843	9.16667	7.9646		59	42.8571	60.2837	68.0412	37.8788		86.0465	78.8461	81.6901
6800						52.9915	68.6567	79.5455	56.3636			78.1818	87.6923	79.452
7200						51.1628	88.3978	86.4865	70
7500		11.9048	8.33333	13.8461		100	96.2963	100				100	100	100
8600		84.8649	80.2198	79.798		100	100	100				100	100	100
9000		96.063	97.1154	98.4375		100	100	100				100	100	100
10000		100	100	100		100	100	100				100	100	100

## Sheet: Figure 1f
Figure 1f
Western and slot blot (filter trap) with anti-GFP. Western blot with anti-tubulin.

## Sheet: Figure 1g
Figure 1g
Quantification of western blot from three independent biological replicates.
Trial No.		Uninjured		Injured
Trial 1		40.2		1080
Trial 2		143		5210
Trial 3		55.7		1520

## Sheet: Figure 1i
Figure 1i
Chemotaxis of worms subject to no injury or 8600 rpm injury. Chemotactic index reported for individual biological repeats.
Day after injury		Uninjured							Injured
1		0.604396	0.929412	0.841584	0.663366	0.776536	0.829268		0.028571	0.045455	0.276596	0.0740741	0.0909091	0.118644
2		0.853659	0.830986	0.796296	0.662338	0.681818	0.649123		0.098039	0.227273	0.083333	0.0877193	0.348837	0.101449
3		0.585586	0.626168	0.659091					-0.0163934	0.142857	0.243243
4		0.196429	0.401575	0.443038	0.588235	0.5875	0.493671		-0.1875	0.162791	-0.25	0.142857	-0.0588235	0.142857

## Sheet: Figure 1j
Figure 1j
Nose touch analysis for mechanosensation. Percent of responsiveness to soft touch is reported for individual biological repeats (40 animals assessed for each trial)
Days post injury		Uninjured				Injured
1		94	95	96.129		61	60	80
2		95	94	94		56.3636	60.9091	77.5758
3		93	94.2857	90		55.8333	50.4348	70.7143
4		90	92.381	84.7619		55	54	50

## Sheet: Figure 3b
Figure 3b
Quantification of abnormal CEP neurons.
State		Healthy		Degenerating
Uninjured		120		0		number of CEP neurons analyzed
1 hr post injury		102		14
48 hr post injury		78		74
Uninjured		100		0		converted to percentage
1 hr post injury		87.93		12.07
48 hr post injury		51.32		48.68

## Sheet: Figure 3c
Figure 3c
Quantification of dat-1p::GFP flourescence from micrographs in the worm head.
Uninjured		1 hr post injury		48 hr post injury
10.8599		8.40127		6.6051
13.5584		10.7197		6.99788
10.9958		8.8811		9.12951
11.8577		13.8981		8.77919
16.2484		16.552		8.72824
24.7006		13.1635		6.38641
24.4246		16.034		8.3397
27.6242		11.535		7.38854
8.90658		10.569		10.2442
12.3864		11.6369		7.60085
15.4098				6.31847
				9.94055
				16.6624
				4.90658
				8.04246
				6.32909
				8.70488
				6.34395
				10.5329

## Sheet: Figure 3d
Figure 3d
Large particle flow cytometry of dat-1p::GFP fluorescence from independent trials. Mean fluorescence for all animals within a given trial was normalized to the corresponding mean of the uninjured, age-matched animals.
Time post injury		EV Control						EV Injured
1 hr		1	1	1	1			0.926781	0.936144	0.930875	0.830109
1 day		1	1	1	1	1		0.662586	0.650124	0.67937	0.619928	0.767489
2 days		1	1	1	1	1		0.68659	0.642402	0.691956	0.607741	0.748174
3 days		1	1	1				0.729404	0.701431	0.696668	0.626965

## Sheet: Figure 3e
Figure 3e
Large particle flow cytometry of screen showing mean dat-1p::GFP flourescence retention in the worm head with the respective RNAi treatments.
RNAi		Protective				Degenerative				Vector Control
		Mean	Upper limit	Lower limit		Mean	Upper limit	Lower limit		Mean	Upper limit	Lower limit
EV										0	0.048532	-0.048532
vhp-1		0.752317	0.947434	0.5572
C06B3.7		0.625877	0.875782	0.375971
C10C5.5		0.536263	0.709061	0.363464
nhr-281		0.465857	0.616688	0.315027
ora-1		0.438457	0.604874	0.272039
lys-3		0.42284	0.529937	0.315742
cnc-7		0.369492	0.546094	0.19289
F15A8.6		0.365994	0.42094	0.311047
F35C11.6		0.350362	0.42563	0.275095
K10D11.5		0.346321	0.418201	0.27444
irg-2		0.296448	0.496738	0.096159
cka-2		0.278389	0.41607	0.140707
ZK6.8		0.250992	0.330631	0.171354
vglu-2		0.219294	0.324819	0.11377
F59B10.4		0.201673	0.243845	0.159502
F21C10.4		0.182455	0.222961	0.141948
C06B3.6		0.164971	0.33389	-0.00395
F58E2.3		0.16409	0.237678	0.090502
syx-2		0.154398	0.202013	0.106783
K11G9.5		0.149387	0.222839	0.075935
C45B2.2		0.141175	0.2313	0.051051
vap-2		0.135892	0.265594	0.006189
tsp-1		0.123115	0.238897	0.007332
C01H6.3		0.121579	0.225647	0.01751
C49G7.10		0.118216	0.29016	-0.05373
nex-2		0.117057	0.162642	0.071473
Kreg-1		0.105472	0.285587	-0.07464
K10G4.3		0.084384	0.14997	0.018798
W09G12.7		0.054356	0.220048	-0.11134
T24E12.5		0.054216	0.127624	-0.01919
C45B2.1		0.034548	0.105214	-0.03612
F26G1.2						-0.04668	0.018935	-0.1123
tep-1						-0.05786	0.00744	-0.12316
hsp-16.1						-0.06514	0.010888	-0.14116
C14B1.3						-0.06628	-0.01229	-0.12028
F08G2.5						-0.07836	0.067608	-0.22433
ifd-2						-0.08482	0.022049	-0.19169
C32H11.5						-0.08605	0.006882	-0.17897
Srr-6						-0.0941	0.014834	-0.20304
Zip-10						-0.17273	-0.11531	-0.23015
Y54E2A.4						-0.19553	-0.1	-0.29105
nlp-28						-0.207	-0.15478	-0.25922
CYP-13A5						-0.21723	-0.0597	-0.37476
swt-1						-0.23512	-0.20856	-0.26168
F22B7.9						-0.24917	-0.09515	-0.40318
unc-24						-0.26007	-0.21406	-0.30608
F44E5.4						-0.27453	-0.0892	-0.45985
tyr-1						-0.32533	-0.28393	-0.36674
mnm-2						-0.38348	-0.30324	-0.46373
R07C12.1						-0.40484	-0.33054	-0.47915
ugt-8						-0.48096	-0.44803	-0.51389
pqm-1						-0.87054	-0.85237	-0.88871

[truncated: 44 more sheets: Figure 4a, Figure 4b, Figure 4c, Figure 4e, Figure 4f, Figure 5b, Figure 5c, Figure 5d, Figure 5e, Figure 5f, Figure 6a, Figure 6b, Figure 6d, Figure 6f, Figure 6g, Figure 6h, Figure 6i, Figure 7a, Figure 7b, Figure 7c …]
